# Supplementary material for: Reduce stress and the risk of burnout by using yoga techniques. Pilot study
Source: Front Public Health. 2024 Apr 2;12:1370399. doi: 10.3389/fpubh.2024.1370399 (PMC11064875; doi:10.3389/fpubh.2024.1370399)
Supplement: Supplementary file 1 [file Table_1.xlsx]

## Sheet: Liczba odpowiedzi 1
How long have you been practicing yoga regularly?	What was the motivation for starting the practice of yoga			Effects of yoga practice	I feel that I realize in my life those values that are important to me.	I know what is most important in my life	Consistently achieves intended goals	I am constantly searching for my life path	I have a sense of being in the right place and feel good about it		sex	Age	WykształceNo	Miejsce zamieszkania
6-7 years	Other motivation			Improving mental health, Stress relief, Other	Yes	Yes	Difficult to say	Yes	Difficult to say		Women	31-35	wyższe	miasto powyżej 100 tys mieszkańców
2-3 years	Need to stretch the body, Stress reduction			Stress relief, Relief of sleep problems	Difficult to say	Yes	Difficult to say	Yes	No		Women	36-40	wyższe	miasto powyżej 100 tys mieszkańców
2-3 years	Stress reduction, Other motivation			Improve body flexibility, Stress relief	Difficult to say	Difficult to say	No	Yes	No		Men	36-40	wyższe	miasto powyżej 100 tys mieszkańców
4-5 years	Need to stretch the body, Build strength , Stress reduction, Complementing other physical activities			Improve body flexibility, Improving mental health, Stress relief	Difficult to say	Difficult to say	Yes	Yes	Difficult to say		Women	25-30	wyższe	miasto powyżej 100 tys mieszkańców
11-14 years	Need to stretch the body			Improve health, Improve body flexibility, Improving mental health, Stress relief, Relief of sleep problems, Reduction of digestive/stomach discomforts, Improved respiratory capacity j, Spiritual development	Yes	Yes	Yes	Yes	Yes		Women	36-40	wyższe	miasto powyżej 100 tys mieszkańców
4-5 years	Need to stretch the body, Build strength , Stress reduction, Specific health needes			Improve health, Improving mental health, Stress relief, Relief of sleep problems, Reduction of digestive/stomach discomforts	Yes	Yes	Yes	No	Yes		Women	25-30	wyższe	miasto powyżej 100 tys mieszkańców
2-3 years	Need to stretch the body, Stress reduction, Spiritual needs, Personal development			Improve health, Muscle gain, Improve body flexibility, Improving mental health, Stress relief, Improved respiratory capacity j, Spiritual development	Yes	Yes	Difficult to say	Yes	Yes		Women	36-40	wyższe	miasto powyżej 100 tys mieszkańców
2-3 years	Need to stretch the body, Build strength , Stress reduction, Specific health needes			Improve health, Muscle gain, Improve body flexibility, Improving mental health, Stress relief, Redukcja zmęczenia	Yes	Yes	Difficult to say	No	Yes		Women	36-40	wyższe	miasto powyżej 100 tys mieszkańców
2-3 years	Stress reduction, Complementing other physical activities			Improve health, Improve body flexibility, Improving mental health, Stress relief, Reduction of digestive/stomach discomforts, Improved respiratory capacity j, Redukcja zmęczenia, Spiritual development	Yes	Yes	Yes	Yes	Yes		Women	41-45	wyższe	wieś
4-5 years	Complementing other physical activities			Improve body flexibility, Stress relief	Yes	Yes	Yes	No	Yes		Women	41-45	wyższe	miasto powyżej 100 tys mieszkańców
over 15 years	Other motivation			Improve health, Improve body flexibility, Improving mental health, Stress relief, Reduction of digestive/stomach discomforts, UregulowaNo ciśNonia krwi, Redukcja zmęczenia, Spiritual development	Yes	Yes	Yes	Yes	Yes		Women	41-45	wyższe	miasto powyżej 100 tys mieszkańców
6-7 years	Need to stretch the body, Build strength , Stress reduction			Improve health, Muscle gain, Improve body flexibility, Improving mental health, Stress relief, Improved respiratory capacity j, Redukcja zmęczenia	Yes	Yes	Difficult to say	Difficult to say	Yes		Women	31-35	wyższe	miasto powyżej 100 tys mieszkańców
6-7 years	Need to stretch the body, Build strength , Personal development			Improve health, Muscle gain, Improve body flexibility, Improving mental health, Redukcja zmęczenia	Yes	Yes	Yes	No	Yes		Men	36-40	wyższe	miasto powyżej 100 tys mieszkańców
8-10 years	Stress reduction, Personal development			Improve health, Improve body flexibility, Improving mental health, Stress relief, Spiritual development	Yes	Yes	Yes	No	Yes		Women	36-40	wyższe	wieś
over 15 years	Other motivation			Improve health, Improve body flexibility, Improving mental health, Stress relief, Improved respiratory capacity j, Spiritual development	Yes	Yes	Yes	Yes	Yes		Women	31-35	wyższe	miasto powyżej 100 tys mieszkańców
8-10 years	Build strength , Spiritual needs			Muscle gain, Improve body flexibility, Improving mental health, Stress relief, Spiritual development	Yes	Yes	Difficult to say	Yes	Yes		Women	36-40	wyższe	miasto powyżej 100 tys mieszkańców
2-3 years	Need to stretch the body, Build strength , Stress reduction			Muscle gain, Improve body flexibility, Improving mental health, Stress relief	Yes	Difficult to say	Difficult to say	Yes	Difficult to say		Women	25-30	wyższe	miasto powyżej 100 tys mieszkańców
4-5 years	Complementing other physical activities			Improve body flexibility, Improving mental health, Stress relief, Improved respiratory capacity j	Yes	Yes	Yes	Yes	Yes		Women	36-40	wyższe	miasto powyżej 100 tys mieszkańców
8-10 years	Complementing other physical activities			Improve body flexibility, Improving mental health	Yes	Yes	Difficult to say	Difficult to say	Difficult to say		Women	31-35	wyższe	miasto powyżej 100 tys mieszkańców
6-7 years	Other motivation			Muscle gain, Improve body flexibility, Relief of sleep problems, Improved respiratory capacity j, Spiritual development	Yes	Yes	Yes	Yes	Yes		Women	36-40	wyższe	miasto powyżej 100 tys mieszkańców
2-3 years	Complementing other physical activities			Muscle gain, Improve body flexibility, Stress relief	Difficult to say	Difficult to say	Difficult to say	Yes	Difficult to say		Women	31-35	wyższe	miasto powyżej 100 tys mieszkańców
6-7 years	Stress reduction			Improve health, Muscle gain, Improve body flexibility, Improving mental health, Improved respiratory capacity j, UregulowaNo ciśNonia krwi, Redukcja zmęczenia, Spiritual development	Yes	Yes	Yes	Yes	Yes		Women	46-50	wyższe	miasto powyżej 100 tys mieszkańców
8-10 years	Stress reduction, Spiritual needs			Improve health, Improving mental health, Stress relief, Spiritual development	Yes	Yes	Yes	No	Yes		Women	36-40	wyższe	miasto powyżej 100 tys mieszkańców
4-5 years	Need to stretch the body, Stress reduction, Specific health needes			Improve body flexibility, Improving mental health, Relief of sleep problems	Difficult to say	Yes	Yes	Yes	No		Women	36-40	wyższe	miasto powyżej 100 tys mieszkańców
11-14 years	Complementing other physical activities			Improve body flexibility	Yes	Yes	Yes	No	Yes		Women	36-40	wyższe	miasto powyżej 100 tys mieszkańców
4-5 years	Complementing other physical activities			Improve body flexibility, Stress relief, Redukcja zmęczenia, Spiritual development, Other	Yes	Yes	Yes	Yes	Yes		Women	41-45	wyższe	miasto do 100 tys mieszkańców
less than a year	Need to stretch the body, Build strength , Stress reduction, Personal development, Complementing other physical activities, Other motivation			Improve health, Improve body flexibility, Improving mental health, Stress relief, Relief of sleep problems, Reduction of digestive/stomach discomforts, Improved respiratory capacity j, Redukcja zmęczenia, Spiritual development	Yes	Yes	Yes	Difficult to say	Yes		Women	41-45	wyższe	miasto 10-25 tys
4-5 years	Specific health needes			Improve health, Muscle gain, Improve body flexibility, Improving mental health, Stress relief, Relief of sleep problems, Reduction of digestive/stomach discomforts, Improved respiratory capacity j, UregulowaNo ciśNonia krwi, Redukcja zmęczenia, Spiritual development, Other	Yes	Yes	Yes	Yes	Yes		Women	25-30	wyższe	miasto powyżej 100 tys mieszkańców
2-3 years	Moda, Need to stretch the body, Personal development			Improve health, Improve body flexibility, Improving mental health, Stress relief, Redukcja zmęczenia, Spiritual development	Difficult to say	Yes	Yes	Yes	Difficult to say		Women	25-30	wyższe	miasto powyżej 100 tys mieszkańców
8-10 years	Need to stretch the body, Stress reduction, Specific health needes			Improve health, Improve body flexibility, Improving mental health, Stress relief, Redukcja zmęczenia	Difficult to say	Difficult to say	No	Yes	No		Women	31-35	wyższe	miasto powyżej 100 tys mieszkańców
6-7 years	Other motivation			Improve body flexibility, Improving mental health, Stress relief, Relief of sleep problems, Other	Yes	Yes	Difficult to say	Difficult to say	Difficult to say		Women	41-45	wyższe	miasto powyżej 100 tys mieszkańców
2-3 years	Stress reduction, Complementing other physical activities			Improve health, Improve body flexibility, Stress relief, Reduction of digestive/stomach discomforts, Redukcja zmęczenia	Difficult to say	Difficult to say	Difficult to say	Yes	Difficult to say		Women	36-40	wyższe	miasto powyżej 100 tys mieszkańców
4-5 years	Stress reduction, Spiritual needs			Improve health, Muscle gain, Improve body flexibility, Improving mental health, Stress relief, Improved respiratory capacity j, Spiritual development, Other	Yes	Difficult to say	Yes	Difficult to say	Yes		Women	31-35	wyższe	miasto powyżej 100 tys mieszkańców
less than a year	Need to stretch the body, Build strength , Stress reduction, Specific health needes, Spiritual needs, Personal development			Improve health, Improve body flexibility, Improving mental health, Reduction of digestive/stomach discomforts, Spiritual development	Yes	Yes	Difficult to say	Yes	Difficult to say		Women	25-30	wyższe	miasto do 100 tys mieszkańców
8-10 years	Specific health needes			Improve health, Muscle gain, Improve body flexibility, Improving mental health, Stress relief, Relief of sleep problems, Improved respiratory capacity j, Spiritual development	Yes	Yes	Difficult to say	No	Yes		Men	41-45	wyższe	miasto powyżej 100 tys mieszkańców
11-14 years	Personal development			Muscle gain, Improve body flexibility, Improving mental health, Stress relief, Improved respiratory capacity j, Redukcja zmęczenia, Spiritual development	Yes	Yes	Yes	No	Yes		Women	31-35	wyższe	miasto powyżej 100 tys mieszkańców
6-7 years	Complementing other physical activities			Improve health, Muscle gain, Improve body flexibility, Improving mental health, Stress relief	Yes	Yes	Yes	Yes	Yes		Women	46-50	wyższe	miasto powyżej 100 tys mieszkańców
1-2 yearsa	Need to stretch the body, Build strength , Stress reduction, Specific health needes			Improve health, Muscle gain, Improve body flexibility, Improving mental health, Stress relief, Improved respiratory capacity j	Yes	Yes	Yes	Yes	Yes		Women	25-30	wyższe	miasto powyżej 100 tys mieszkańców
1-2 yearsa	Need to stretch the body, Build strength , Stress reduction			Improve health, Improve body flexibility, Improving mental health, Stress relief, Redukcja zmęczenia	Yes	Difficult to say	Yes	Yes	Yes		Women	25-30	wyższe	miasto powyżej 100 tys mieszkańców
over 15 years	Need to stretch the body			Improve body flexibility	Yes	Yes	Yes	Yes	Yes		Women	41-45	wyższe	miasto powyżej 100 tys mieszkańców
less than a year	Complementing other physical activities			Improve body flexibility, Other	Yes	Yes	Difficult to say	Difficult to say	Yes		Women	36-40	wyższe	miasto powyżej 100 tys mieszkańców
8-10 years	Spiritual needs, Personal development			Improve health, Muscle gain, Improve body flexibility, Improving mental health, Stress relief, Reduction of digestive/stomach discomforts, Improved respiratory capacity j, UregulowaNo ciśNonia krwi, Redukcja zmęczenia, Spiritual development	Yes	Yes	Difficult to say	Difficult to say	Difficult to say		Women	36-40	wyższe	miasto do 100 tys mieszkańców
8-10 years	Complementing other physical activities			Improve body flexibility, Improving mental health, Stress relief, Spiritual development	Difficult to say	Yes	Yes	Yes	Difficult to say		Women	31-35	wyższe	miasto powyżej 100 tys mieszkańców
less than a year	Need to stretch the body, Stress reduction			Improve body flexibility, Improving mental health, Stress relief	Yes	Yes	Yes	Yes	Yes		Women	18-24	średNo	wieś
1-2 yearsa	Need to stretch the body, Build strength , Stress reduction, Spiritual needs, Personal development			Improve health, Muscle gain, Improve body flexibility, Improving mental health, Stress relief, Relief of sleep problems, Reduction of digestive/stomach discomforts, Improved respiratory capacity j, UregulowaNo ciśNonia krwi, Redukcja zmęczenia, Spiritual development	Yes	Yes	Yes	Difficult to say	Difficult to say		Women	25-30	wyższe	miasto do 100 tys mieszkańców
2-3 years	Build strength			Improve health, Muscle gain, Improve body flexibility, Improving mental health, Stress relief, Relief of sleep problems, Reduction of digestive/stomach discomforts, Improved respiratory capacity j, Spiritual development	Yes	Yes	Yes	No	Yes		Women	25-30	wyższe	miasto powyżej 100 tys mieszkańców
2-3 years	Need to stretch the body, Build strength , Stress reduction			Muscle gain, Improve body flexibility, Stress relief, Reduction of digestive/stomach discomforts	Yes	Yes	Difficult to say	No	Yes		Women	36-40	wyższe	miasto powyżej 100 tys mieszkańców
1-2 yearsa	Complementing other physical activities			Improve body flexibility, Spiritual development	Yes	Yes	Yes	No	Yes		Women	41-45	wyższe	miasto powyżej 100 tys mieszkańców
6-7 years	Complementing other physical activities			Improve health, Muscle gain, Improve body flexibility, Improving mental health, Relief of sleep problems, Improved respiratory capacity j, Redukcja zmęczenia	Yes	Yes	Yes	Yes	Yes		Women	36-40	wyższe	miasto powyżej 100 tys mieszkańców
2-3 years	Need to stretch the body, Personal development			Improve health, Improve body flexibility, Improving mental health, Improved respiratory capacity j, Spiritual development	Yes	Yes	Yes	Yes	Yes		Men	55-60	wyższe	miasto powyżej 100 tys mieszkańców
2-3 years	Need to stretch the body, Complementing other physical activities			Improve health, Improve body flexibility, Improving mental health, Stress relief, Relief of sleep problems, Improved respiratory capacity j, Redukcja zmęczenia	Yes	Yes	Yes	Yes	Yes		Women	18-24	wyższe	miasto 10-25 tys
less than a year	Build strength , Stress reduction			Improve body flexibility, Improving mental health, Stress relief, Spiritual development	Yes	Yes	Yes	Yes	Difficult to say		Women	18-24	wyższe	miasto powyżej 100 tys mieszkańców
4-5 years	Specific health needes			Muscle gain, Improve body flexibility, Improving mental health, Stress relief, Relief of sleep problems, Improved respiratory capacity j, Spiritual development	Yes	Yes	Difficult to say	Difficult to say	Yes		Women	25-30	wyższe	miasto powyżej 100 tys mieszkańców
11-14 years	Other motivation			Improve health, Improve body flexibility, Improving mental health, Stress relief, Spiritual development	Yes	Yes	Difficult to say	Difficult to say	Difficult to say		Women	41-45	wyższe	wieś
less than a year	Need to stretch the body, Build strength			Muscle gain, Improve body flexibility	No	No	No	Yes	No		Women	25-30	wyższe	miasto powyżej 100 tys mieszkańców
over 15 years	Specific health needes, Spiritual needs, Personal development			Improve health, Muscle gain, Improve body flexibility, Improving mental health, Stress relief, Redukcja zmęczenia, Spiritual development, Other	Yes	Yes	Difficult to say	No	Difficult to say		Women	31-35	wyższe	miasto powyżej 100 tys mieszkańców
2-3 years	Stress reduction, Menopauza /andropauza, Complementing other physical activities			Improve body flexibility, Improving mental health, Stress relief	Yes	Yes	Difficult to say	No	Yes		Women	55-60	wyższe	miasto powyżej 100 tys mieszkańców
1-2 yearsa	Spiritual needs			Improve body flexibility, Improving mental health, Stress relief, Relief of sleep problems, Spiritual development	Yes	Difficult to say	Yes	Yes	Difficult to say		Women	18-24	średNo	miasto powyżej 100 tys mieszkańców
2-3 years	Build strength , Stress reduction, Specific health needes, Personal development			Improve health, Muscle gain, Improve body flexibility, Improving mental health, Stress relief, Relief of sleep problems, Reduction of digestive/stomach discomforts, Improved respiratory capacity j, Redukcja zmęczenia, Spiritual development	Yes	Yes	No	Yes	No		Women	18-24	wyższe	miasto powyżej 100 tys mieszkańców
4-5 years	Personal development			Improve body flexibility, Improving mental health, Spiritual development	Yes	Yes	Yes	Yes	Yes		Women	41-45	wyższe	miasto powyżej 100 tys mieszkańców
2-3 years	Stress reduction, Spiritual needs, Personal development			Improve body flexibility, Improving mental health, Stress relief, Improved respiratory capacity j, Spiritual development	Yes	Yes	Yes	Yes	Yes		Women	41-45	wyższe	miasto powyżej 100 tys mieszkańców
less than a year	Stress reduction			Improve body flexibility, Stress relief	Difficult to say	Yes	Yes	Difficult to say	No		Women	41-45	wyższe	miasto powyżej 100 tys mieszkańców
less than a year	Need to stretch the body, Spiritual needs			Improve health, Improve body flexibility, Improving mental health, Stress relief, Relief of sleep problems, Improved respiratory capacity j, UregulowaNo ciśNonia krwi, Spiritual development	Yes	Yes	Difficult to say	Difficult to say	Yes		Women	31-35	wyższe	miasto powyżej 100 tys mieszkańców
2-3 years	Need to stretch the body, Build strength , Personal development			Improve health, Muscle gain, Improve body flexibility, Improving mental health, Stress relief, Spiritual development	Yes	Yes	Yes	Yes	Yes		Women	41-45	wyższe	miasto powyżej 100 tys mieszkańców
less than a year	Stress reduction			Improve body flexibility, Stress relief	Difficult to say	Yes	Yes	Difficult to say	No		Women	41-45	wyższe	miasto powyżej 100 tys mieszkańców
2-3 years	Spiritual needs			Improve body flexibility	Yes	Yes	Yes	Yes	Yes		Women	36-40	wyższe	miasto poniżej 10 tys
8-10 years	Need to stretch the body, Build strength , Stress reduction, Spiritual needs, Personal development			Muscle gain, Improve body flexibility, Improving mental health, Stress relief, Redukcja zmęczenia, Spiritual development	Yes	Yes	Yes	Yes	Difficult to say		Women	25-30	wyższe	miasto 10-25 tys
less than a year	Need to stretch the body, Build strength , Stress reduction, Specific health needes, Spiritual needs, Personal development			Improve health, Improve body flexibility, Improving mental health, Stress relief	Difficult to say	Difficult to say	Difficult to say	Yes	Difficult to say		Women	36-40	wyższe	miasto do 100 tys mieszkańców
less than a year	Need to stretch the body, Stress reduction			Improve health, Improve body flexibility, Improving mental health, Stress relief, Spiritual development	Yes	Yes	Difficult to say	Difficult to say	Difficult to say		Women	41-45	wyższe	miasto powyżej 100 tys mieszkańców
4-5 years	Need to stretch the body, Specific health needes, Spiritual needs			Improve health, Muscle gain, Improve body flexibility, Improving mental health, Stress relief, Relief of sleep problems, Reduction of digestive/stomach discomforts, Improved respiratory capacity j, UregulowaNo ciśNonia krwi, Redukcja zmęczenia, Spiritual development	Yes	Yes	Yes	Yes	Yes		Women	31-35	wyższe	miasto do 100 tys mieszkańców
4-5 years	Need to stretch the body, Stress reduction, Personal development			Improve health, Muscle gain, Improve body flexibility, Improving mental health, Stress relief, Improved respiratory capacity j, Spiritual development	Yes	Yes	Difficult to say	No	Yes		Women	36-40	wyższe	miasto powyżej 100 tys mieszkańców
1-2 yearsa	Stress reduction, Personal development			Muscle gain, Improve body flexibility, Improving mental health, Stress relief, Spiritual development	Yes	Yes	Yes	Difficult to say	Yes		Women	36-40	wyższe	miasto powyżej 100 tys mieszkańców
2-3 years	Need to stretch the body, Build strength , Stress reduction, Specific health needes, Other motivation			Improve health, Muscle gain, Improve body flexibility, Improving mental health, Stress relief, Relief of sleep problems, Reduction of digestive/stomach discomforts, Improved respiratory capacity j, UregulowaNo ciśNonia krwi, Redukcja zmęczenia, Spiritual development, Other	Yes	Yes	Yes	Yes	Yes		Women	25-30	wyższe	miasto powyżej 100 tys mieszkańców
2-3 years	Stress reduction, Other motivation			Improve health, Muscle gain, Improve body flexibility, Improving mental health, Stress relief, Improved respiratory capacity j, Spiritual development	Yes	Yes	Difficult to say	Yes	Yes		Women	36-40	wyższe	miasto powyżej 100 tys mieszkańców
less than a year	Need to stretch the body, Build strength , Stress reduction, Spiritual needs, Personal development			Improve body flexibility, Improving mental health, Stress relief, Spiritual development, Other	Difficult to say	No	Yes	Yes	No		Women	18-24	średNo	wieś
1-2 yearsa	Need to stretch the body, Complementing other physical activities			Improve health, Improve body flexibility, Stress relief	Difficult to say	Difficult to say	Difficult to say	Difficult to say	No		Men	51-55	wyższe	miasto powyżej 100 tys mieszkańców
4-5 years	Need to stretch the body, Build strength , Stress reduction			Improve health, Muscle gain, Improve body flexibility, Improving mental health, Stress relief, Redukcja zmęczenia, Spiritual development	Yes	Yes	Difficult to say	Yes	Yes		Women	41-45	wyższe	wieś
2-3 years	Need to stretch the body			Improve body flexibility	Yes	Difficult to say	Difficult to say	Yes	Difficult to say		Men	31-35	wyższe	miasto powyżej 100 tys mieszkańców
2-3 years	Stress reduction, Specific health needes, Personal development, Complementing other physical activities			Improve body flexibility, Improving mental health, Stress relief	Difficult to say	Difficult to say	Difficult to say	Yes	Difficult to say		Women	31-35	wyższe	miasto powyżej 100 tys mieszkańców
6-7 years	Stress reduction			Improving mental health, Redukcja zmęczenia, Spiritual development	Yes	Yes	Yes	Yes	Yes		Women	41-45	wyższe	miasto powyżej 100 tys mieszkańców
8-10 years	Stress reduction			Improve body flexibility, Improving mental health, Stress relief	Yes	Yes	Yes	Yes	Difficult to say		Women	36-40	wyższe	miasto powyżej 100 tys mieszkańców
11-14 years	Build strength , Stress reduction, Specific health needes, Complementing other physical activities			Improve health, Improve body flexibility, Stress relief, Improved respiratory capacity j	Yes	Yes	Yes	Yes	Yes		Women	55-60	średNo	miasto do 100 tys mieszkańców
4-5 years	Need to stretch the body, Build strength , Specific health needes			Improve health, Improve body flexibility, Improving mental health, Stress relief, Relief of sleep problems, Improved respiratory capacity j, Redukcja zmęczenia, Spiritual development	Yes	Yes	Yes	Yes	Yes		Men	31-35	wyższe	miasto powyżej 100 tys mieszkańców
4-5 years	Need to stretch the body, Build strength , Spiritual needs, Personal development			Improve health, Muscle gain, Improve body flexibility, Improving mental health, Stress relief, Relief of sleep problems, Improved respiratory capacity j, Redukcja zmęczenia, Spiritual development	Yes	Yes	Yes	Yes	Yes		Women	41-45	wyższe	miasto powyżej 100 tys mieszkańców
less than a year	Need to stretch the body, Build strength , Complementing other physical activities			Muscle gain, Improve body flexibility, Other	Yes	Yes	Difficult to say	Yes	Yes		Women	25-30	wyższe	miasto powyżej 100 tys mieszkańców
6-7 years	Personal development, Complementing other physical activities			Improve body flexibility, Improving mental health, Stress relief, Improved respiratory capacity j	Yes	Difficult to say	Difficult to say	Yes	Difficult to say		Women	61-65	wyższe	wieś
4-5 years	Other motivation			Improve body flexibility, Improving mental health, Stress relief, Spiritual development	Yes	Yes	Yes	No	Yes		Women	41-45	wyższe	miasto powyżej 100 tys mieszkańców
1-2 yearsa	Need to stretch the body, Specific health needes			Improve body flexibility, Redukcja zmęczenia, Other	Yes	Yes	Difficult to say	Difficult to say	Yes		Women	41-45	wyższe	wieś
2-3 years	Specific health needes			Improve health, Muscle gain, Improve body flexibility, Improving mental health, Stress relief, Relief of sleep problems, Improved respiratory capacity j, Redukcja zmęczenia, Spiritual development	Yes	Yes	Yes	Yes	Yes		Women	61-65	średNo	miasto 10-25 tys
1-2 yearsa	Stress reduction			Improving mental health, Stress relief	Yes	Yes	Yes	Difficult to say	Yes		Women	36-40	wyższe	miasto powyżej 100 tys mieszkańców
less than a year	Need to stretch the body			Improve health, Improve body flexibility, Stress relief, Redukcja zmęczenia	Yes	Yes	Yes	Difficult to say	Yes		Women	25-30	wyższe	miasto powyżej 100 tys mieszkańców
1-2 yearsa	Need to stretch the body, Stress reduction			Improving mental health, Stress relief, Relief of sleep problems, Spiritual development	Difficult to say	Yes	Difficult to say	Difficult to say	Difficult to say		Women	31-35	wyższe	miasto poniżej 10 tys
1-2 yearsa	Stress reduction, Spiritual needs, Personal development, Complementing other physical activities			Improve body flexibility, Improving mental health, Spiritual development	Yes	Yes	Difficult to say	Yes	Yes		Women	36-40	wyższe	miasto powyżej 100 tys mieszkańców
4-5 years	Other motivation			Improve body flexibility, Improving mental health, Stress relief	Yes	Yes	Yes	No	Yes		Women	46-50	wyższe	miasto poniżej 10 tys
8-10 years	Personal development			Improve health, Improve body flexibility, Improving mental health, Stress relief, Improved respiratory capacity j, Spiritual development	Difficult to say	Yes	Difficult to say	Difficult to say	Difficult to say		Women	51-55	średNo	miasto 10-25 tys
1-2 yearsa	Build strength			Improve health, Muscle gain, Improve body flexibility, Improving mental health, Stress relief	Yes	Yes	Yes	Yes	Difficult to say		Women	31-35	wyższe	miasto powyżej 100 tys mieszkańców
2-3 years	Complementing other physical activities			Muscle gain, Improve body flexibility, Improving mental health, Stress relief, Spiritual development	Yes	Yes	Yes	Yes	Yes		Women	36-40	wyższe	miasto powyżej 100 tys mieszkańców
4-5 years	Spiritual needs			Reduction of digestive/stomach discomforts	Yes	Yes	Difficult to say	Difficult to say	Difficult to say		Women	51-55	wyższe	miasto poniżej 10 tys
2-3 years	Need to stretch the body, Stress reduction, Personal development, Complementing other physical activities			Improve body flexibility, Improving mental health, Stress relief, Spiritual development	Yes	Yes	Yes	Yes	Yes		Women	25-30	wyższe	miasto powyżej 100 tys mieszkańców
2-3 years	Need to stretch the body, Build strength , Spiritual needs, Personal development, Complementing other physical activities			Improve body flexibility, Improving mental health, Stress relief, Spiritual development	Yes	Yes	Yes	No	Yes		Women	25-30	wyższe	miasto powyżej 100 tys mieszkańców
less than a year	Personal development			Muscle gain, Improve body flexibility, Improving mental health, Redukcja zmęczenia, Spiritual development	Yes	Yes	Yes	Yes	Yes		Women	51-55	wyższe	miasto do 100 tys mieszkańców
less than a year	Specific health needes			Improve health, Improve body flexibility, Stress relief, Improved respiratory capacity j	Difficult to say	Difficult to say	Yes	Difficult to say	Yes		Women	41-45	zawodowe	miasto powyżej 100 tys mieszkańców
2-3 years	Complementing other physical activities			Improve health, Muscle gain, Improve body flexibility, Improving mental health	Yes	Yes	Difficult to say	Yes	Difficult to say		Men	41-45	wyższe	miasto do 100 tys mieszkańców
6-7 years	Personal development			Improve body flexibility, Improving mental health, Stress relief, Improved respiratory capacity j, UregulowaNo ciśNonia krwi, Redukcja zmęczenia, Spiritual development, Other	Difficult to say	Yes	No	Difficult to say	Yes		Women	25-30	wyższe	miasto powyżej 100 tys mieszkańców
less than a year	Need to stretch the body, Build strength , Stress reduction			Improve health, Improve body flexibility, Improving mental health, Stress relief, UregulowaNo ciśNonia krwi, Redukcja zmęczenia, Spiritual development	Yes	Yes	Yes	Yes	Difficult to say		Women	36-40	wyższe	miasto powyżej 100 tys mieszkańców
less than a year	Need to stretch the body, Build strength , Stress reduction, Specific health needes			Improve body flexibility, Improving mental health, Stress relief, Reduction of digestive/stomach discomforts	Yes	Yes	Difficult to say	No	Yes		Women	25-30	wyższe	miasto powyżej 100 tys mieszkańców
1-2 yearsa	Personal development			Improve health, Improve body flexibility, Improving mental health, Spiritual development	Yes	Yes	Yes	Difficult to say	Yes		Women	41-45	wyższe	miasto powyżej 100 tys mieszkańców
8-10 years	Stress reduction, Spiritual needs			Improve health, Muscle gain, Improve body flexibility, Improving mental health, Stress relief, Relief of sleep problems, Spiritual development	Yes	Difficult to say	Yes	Yes	Difficult to say		Women	31-35	wyższe	miasto powyżej 100 tys mieszkańców
4-5 years	Need to stretch the body			Improve body flexibility, Stress relief	Yes	Yes	No	Yes	Difficult to say		Women	31-35	wyższe	miasto powyżej 100 tys mieszkańców
2-3 years	Need to stretch the body, Build strength , Stress reduction, Specific health needes			Muscle gain, Improve body flexibility, Stress relief, Improved respiratory capacity j	Difficult to say	No	Yes	Yes	No		Women	18-24	wyższe	miasto powyżej 100 tys mieszkańców
11-14 years	Specific health needes			Improve health, Muscle gain, Improve body flexibility, Improving mental health, Stress relief, Spiritual development	Yes	Yes	Yes	Yes	Yes		Women	41-45	wyższe	miasto powyżej 100 tys mieszkańców
11-14 years	Complementing other physical activities			Improve health, Muscle gain, Improve body flexibility, Improving mental health, Stress relief, Relief of sleep problems, Reduction of digestive/stomach discomforts, Improved respiratory capacity j, UregulowaNo ciśNonia krwi, Redukcja zmęczenia, Spiritual development, Other	Yes	Yes	Yes	No	Yes		Women	46-50	wyższe	miasto powyżej 100 tys mieszkańców
4-5 years	Need to stretch the body, Stress reduction, Complementing other physical activities			Improve health, Muscle gain, Improve body flexibility, Improving mental health, Stress relief, Improved respiratory capacity j, Spiritual development	Yes	Yes	Difficult to say	Difficult to say	Yes		Women	18-24	wyższe	miasto powyżej 100 tys mieszkańców
less than a year	Need to stretch the body, Spiritual needs, Personal development			Improve body flexibility, Improving mental health, Spiritual development	Yes	Yes	Difficult to say	Yes	Yes		Women	36-40	wyższe	miasto powyżej 100 tys mieszkańców
4-5 years	Stress reduction, Specific health needes			Improve health, Improve body flexibility, Improving mental health, Stress relief, Spiritual development	Yes	Yes	Yes	No	Yes		Women	25-30	wyższe	miasto powyżej 100 tys mieszkańców
2-3 years	Spiritual needs			Improve body flexibility, Improving mental health, Stress relief	Yes	Yes	Yes	Yes	Yes		Women	31-35	wyższe	miasto powyżej 100 tys mieszkańców
2-3 years	Need to stretch the body, Build strength , Stress reduction, Personal development			Improve health, Muscle gain, Improve body flexibility, Improving mental health, Stress relief, Relief of sleep problems, Redukcja zmęczenia	Yes	Yes	Yes	Yes	Difficult to say		Women	25-30	średNo	miasto 10-25 tys
4-5 years	Need to stretch the body, Build strength , Complementing other physical activities			Muscle gain, Improve body flexibility, Other	Yes	Yes	Yes	No	Yes		Men	41-45	wyższe	miasto powyżej 100 tys mieszkańców
less than a year	Specific health needes			Improve health, Improving mental health, Stress relief, Spiritual development	Yes	Yes	Yes	No	Yes		Women	31-35	wyższe	miasto powyżej 100 tys mieszkańców
less than a year	Need to stretch the body, Stress reduction, Personal development, Complementing other physical activities			Muscle gain, Improve body flexibility, Improving mental health, Stress relief	Difficult to say	Difficult to say	Yes	Yes	Difficult to say		Women	25-30	wyższe	miasto powyżej 100 tys mieszkańców
less than a year	Need to stretch the body, Stress reduction			Improve body flexibility	Difficult to say	Difficult to say	Difficult to say	Yes	No		Women	25-30	wyższe	miasto powyżej 100 tys mieszkańców
less than a year	Stress reduction			Improve health, Muscle gain, Improve body flexibility, Improving mental health, Stress relief, Relief of sleep problems, Reduction of digestive/stomach discomforts, Redukcja zmęczenia	Yes	Yes	Yes	Yes	No		Women	25-30	wyższe	miasto powyżej 100 tys mieszkańców
2-3 years	Need to stretch the body, Spiritual needs, Personal development			Improve body flexibility, Improving mental health, Spiritual development	Yes	Difficult to say	No	Yes	No		Women	41-45	średNo	miasto powyżej 100 tys mieszkańców
2-3 years	Need to stretch the body			Improve body flexibility, Stress relief, Improved respiratory capacity j	Difficult to say	Yes	Difficult to say	Difficult to say	Difficult to say		Women	31-35	średNo	miasto do 100 tys mieszkańców
less than a year	Stress reduction, Spiritual needs, Personal development			Improve body flexibility	Yes	Yes	Yes	Yes	Difficult to say		Women	36-40	wyższe	miasto powyżej 100 tys mieszkańców
2-3 years	Complementing other physical activities			Improve body flexibility, Improving mental health, Improved respiratory capacity j	Yes	Yes	Yes	No	Yes		Women	46-50	wyższe	miasto powyżej 100 tys mieszkańców
6-7 years	Personal development			Muscle gain, Improve body flexibility, Improving mental health, Stress relief, Improved respiratory capacity j, Spiritual development	Difficult to say	Yes	Difficult to say	Yes	Difficult to say		Women	31-35	wyższe	miasto powyżej 100 tys mieszkańców
6-7 years	Other motivation			Improve health, Muscle gain, Improve body flexibility, Improving mental health, Stress relief, Relief of sleep problems, Improved respiratory capacity j, Spiritual development, Other	Yes	Difficult to say	Yes	Yes	Difficult to say		Women	36-40	wyższe	miasto powyżej 100 tys mieszkańców
less than a year	Need to stretch the body, Build strength , Personal development, Complementing other physical activities			Improve body flexibility, Improving mental health, Stress relief, Relief of sleep problems	Difficult to say	Difficult to say	Yes	Yes	Yes		Women	25-30	wyższe	miasto powyżej 100 tys mieszkańców
over 15 years	Complementing other physical activities			Improve health, Improve body flexibility, Improving mental health, Other	Yes	Yes	Difficult to say	Difficult to say	Difficult to say		Women	36-40	wyższe	miasto powyżej 100 tys mieszkańców
2-3 years	Need to stretch the body, Spiritual needs, Personal development, Complementing other physical activities			Improve health, Muscle gain, Improve body flexibility, Improving mental health, Stress relief, Relief of sleep problems, Reduction of digestive/stomach discomforts, Improved respiratory capacity j, UregulowaNo ciśNonia krwi, Redukcja zmęczenia, Spiritual development	Yes	Yes	Yes	Yes	Difficult to say		Women	25-30	wyższe	miasto powyżej 100 tys mieszkańców
less than a year	Specific health needes			Improve health, Improve body flexibility	Difficult to say	Yes	Difficult to say	Yes	No		Men	25-30	wyższe	miasto do 100 tys mieszkańców
4-5 years	Stress reduction			Improve body flexibility, Improving mental health, Stress relief, Improved respiratory capacity j	Yes	Yes	Difficult to say	Yes	Difficult to say		Women	36-40	wyższe	miasto 10-25 tys
8-10 years	Personal development			Improve health, Improve body flexibility, Improving mental health, Improved respiratory capacity j, Spiritual development	Yes	Yes	Yes	No	Yes		Men	51-55	wyższe	miasto powyżej 100 tys mieszkańców
4-5 years	Need to stretch the body, Build strength , Stress reduction			Improve health, Improve body flexibility, Improving mental health, Stress relief	Yes	Yes	Yes	Yes	Yes		Women	31-35	wyższe	miasto powyżej 100 tys mieszkańców
4-5 years	Specific health needes			Improve health, Improve body flexibility, Improving mental health, Stress relief, Relief of sleep problems, Improved respiratory capacity j, Redukcja zmęczenia, Spiritual development, Other	Yes	Yes	Yes	No	Yes		Women	41-45	wyższe	miasto do 100 tys mieszkańców
less than a year	Need to stretch the body, Build strength , Stress reduction, Personal development, Complementing other physical activities			Improve body flexibility, Improving mental health, Stress relief, Relief of sleep problems	Yes	Yes	Yes	Difficult to say	Difficult to say		Women	46-50	wyższe	miasto do 100 tys mieszkańców
less than a year	Need to stretch the body			Improve body flexibility, Stress relief	Yes	Yes	Yes	No	Yes		Women	46-50	wyższe	miasto powyżej 100 tys mieszkańców
2-3 years	Complementing other physical activities			Improve body flexibility, Spiritual development	Difficult to say	Yes	Difficult to say	Yes	Difficult to say		Women	36-40	wyższe	miasto powyżej 100 tys mieszkańców
1-2 yearsa	Other motivation			Improve health, Muscle gain, Improve body flexibility, Improving mental health	Difficult to say	Yes	Difficult to say	Yes	Difficult to say		Women	25-30	wyższe	miasto powyżej 100 tys mieszkańców
11-14 years	Stress reduction, Personal development			Improved respiratory capacity j, Spiritual development	Difficult to say	Difficult to say	No	Yes	No		Men	31-35	wyższe	miasto powyżej 100 tys mieszkańców
2-3 years	Specific health needes			Improve health, Muscle gain, Improve body flexibility, Improving mental health, Stress relief, Reduction of digestive/stomach discomforts, Improved respiratory capacity j, Spiritual development	Yes	Yes	Yes	Yes	Difficult to say		Women	18-24	średNo	wieś
4-5 years	Specific health needes			Improve health, Muscle gain, Improve body flexibility, Improving mental health, Stress relief, Improved respiratory capacity j, Redukcja zmęczenia, Spiritual development	Yes	Yes	No	Yes	Yes		Women	36-40	wyższe	miasto poniżej 10 tys
2-3 years	Specific health needes			Improve health, Improve body flexibility, Improving mental health, Stress relief, Redukcja zmęczenia	Difficult to say	Yes	Difficult to say	Yes	Difficult to say		Women	41-45	wyższe	miasto 10-25 tys
less than a year	Need to stretch the body, Build strength , Stress reduction, Spiritual needs, Complementing other physical activities			Improve health, Muscle gain, Improve body flexibility	Yes	Yes	Yes	Yes	No		Women	25-30	wyższe	miasto powyżej 100 tys mieszkańców
8-10 years	Need to stretch the body, Build strength , Stress reduction, Complementing other physical activities			Improve health, Improve body flexibility, Improving mental health, Stress relief, Relief of sleep problems, Improved respiratory capacity j, Redukcja zmęczenia, Spiritual development	Yes	Yes	Difficult to say	Yes	Difficult to say		Women	36-40	wyższe	miasto powyżej 100 tys mieszkańców
1-2 yearsa	Need to stretch the body			Improve body flexibility	Yes	Yes	Yes	Yes	Difficult to say		Women	36-40	wyższe	miasto powyżej 100 tys mieszkańców
2-3 years	Stress reduction			Improving mental health	Difficult to say	Difficult to say	No	Yes	Difficult to say		Women	51-55	wyższe	miasto poniżej 10 tys
less than a year	Need to stretch the body, Build strength , Stress reduction, Spiritual needs, Personal development, Complementing other physical activities			Improve health, Muscle gain, Improve body flexibility, Improving mental health, Stress relief, Relief of sleep problems, Reduction of digestive/stomach discomforts, Improved respiratory capacity j, Redukcja zmęczenia, Spiritual development	Yes	Yes	Yes	Yes	Yes		Women	31-35	średNo	miasto powyżej 100 tys mieszkańców
4-5 years	Stress reduction, Complementing other physical activities			Improve health, Muscle gain, Improve body flexibility, Stress relief, Relief of sleep problems, Improved respiratory capacity j, Spiritual development	Yes	Yes	Difficult to say	Yes	Difficult to say		Women	41-45	wyższe	miasto powyżej 100 tys mieszkańców
11-14 years	Other motivation			Improve health, Improve body flexibility, Improving mental health	Difficult to say	Difficult to say	Yes	Yes	Difficult to say		Women	36-40	wyższe	miasto powyżej 100 tys mieszkańców
over 15 years	Need to stretch the body			Improve body flexibility	Yes	Yes	Yes	Yes	Yes		Women	66<	średNo	miasto do 100 tys mieszkańców
over 15 years	Need to stretch the body			Improve body flexibility	Yes	Yes	Yes	Yes	Yes		Women	66<	średNo	miasto do 100 tys mieszkańców
8-10 years	Need to stretch the body			Improve body flexibility, Improved respiratory capacity j	Difficult to say	Yes	Yes	Yes	Yes		Women	31-35	wyższe	wieś
less than a year	Need to stretch the body, Build strength , Stress reduction, Specific health needes, Personal development			Improve health, Muscle gain, Improve body flexibility, Stress relief, Redukcja zmęczenia	Yes	Yes	Yes	Yes	Difficult to say		Women	25-30	wyższe	miasto powyżej 100 tys mieszkańców
4-5 years	Need to stretch the body, Build strength , Stress reduction			Improve health, Improve body flexibility, Improving mental health, Stress relief	Yes	Difficult to say	Yes	Difficult to say	Difficult to say		Women	25-30	wyższe	miasto powyżej 100 tys mieszkańców
1-2 yearsa	Stress reduction, Spiritual needs, Personal development			Improve body flexibility, Improving mental health, Stress relief, Improved respiratory capacity j, Spiritual development	Difficult to say	No	No	Yes	Yes		Women	31-35	wyższe	miasto powyżej 100 tys mieszkańców
2-3 years	Need to stretch the body, Spiritual needs, Personal development			Improve body flexibility, Improving mental health, Improved respiratory capacity j, Redukcja zmęczenia	Yes	Yes	Difficult to say	No	Yes		Women	41-45	wyższe	wieś
6-7 years	Stress reduction, Spiritual needs, Personal development			Muscle gain, Improving mental health, Stress relief, Spiritual development	Difficult to say	Difficult to say	No	Yes	Difficult to say		Women	31-35	wyższe	miasto powyżej 100 tys mieszkańców
4-5 years	Need to stretch the body, Build strength , Stress reduction, Complementing other physical activities			Improve health, Muscle gain, Improve body flexibility, Stress relief, Improved respiratory capacity j	Yes	Yes	Yes	Yes	Difficult to say		Women	18-24	wyższe	miasto powyżej 100 tys mieszkańców
1-2 yearsa	Personal development			Improve health, Muscle gain, Improve body flexibility, Improving mental health, Stress relief, Relief of sleep problems, Reduction of digestive/stomach discomforts, Improved respiratory capacity j, UregulowaNo ciśNonia krwi, Redukcja zmęczenia, Spiritual development	Yes	Yes	Difficult to say	Yes	Difficult to say		Women	25-30	wyższe	miasto powyżej 100 tys mieszkańców
6-7 years	Build strength , Stress reduction, Complementing other physical activities			Improve health, Muscle gain, Improve body flexibility, Improving mental health, Stress relief, Improved respiratory capacity j	Yes	Yes	Yes	No	Yes		Women	31-35	wyższe	miasto powyżej 100 tys mieszkańców
11-14 years	Personal development			Improve health, Improve body flexibility, Improving mental health, Stress relief, Improved respiratory capacity j	Yes	Yes	Yes	No	Yes		Women	46-50	wyższe	miasto 10-25 tys
1-2 yearsa	Specific health needes			Improve health, Improve body flexibility, Improving mental health, Stress relief, Spiritual development	Yes	Yes	Difficult to say	Yes	Yes		Women	31-35	wyższe	wieś
2-3 years	Build strength , Complementing other physical activities			Improve health, Muscle gain, Improve body flexibility, Improving mental health, Stress relief, Reduction of digestive/stomach discomforts, Improved respiratory capacity j, Spiritual development	Yes	Yes	Difficult to say	Yes	Yes		Women	46-50	wyższe	wieś
less than a year	Need to stretch the body, Stress reduction, Personal development			Improve health, Improve body flexibility, Improving mental health, Stress relief, Relief of sleep problems, Reduction of digestive/stomach discomforts, Improved respiratory capacity j, UregulowaNo ciśNonia krwi, Redukcja zmęczenia, Spiritual development	Yes	Yes	Yes	Yes	Yes		Women	36-40	wyższe	wieś
4-5 years	Build strength , Stress reduction, Complementing other physical activities			Improve health, Muscle gain, Improve body flexibility, Improving mental health, Reduction of digestive/stomach discomforts, Spiritual development	Yes	Yes	Yes	No	Yes		Women	41-45	wyższe	miasto powyżej 100 tys mieszkańców
2-3 years	Complementing other physical activities			Improve health, Muscle gain, Improve body flexibility, Improving mental health, Stress relief, Relief of sleep problems, Reduction of digestive/stomach discomforts, Improved respiratory capacity j, UregulowaNo ciśNonia krwi, Redukcja zmęczenia, Spiritual development	Yes	Yes	Yes	No	Yes		Women	31-35	wyższe	miasto powyżej 100 tys mieszkańców
8-10 years	Stress reduction			Improve health, Muscle gain, Improve body flexibility, Improving mental health, Stress relief, Improved respiratory capacity j, Spiritual development	Yes	Yes	Yes	Yes	Difficult to say		Women	46-50	średNo	wieś
4-5 years	Need to stretch the body, Build strength			Improve health, Improve body flexibility, Improved respiratory capacity j	Yes	Yes	Yes	Yes	Yes		Women	46-50	wyższe	miasto 10-25 tys
6-7 years	Need to stretch the body, Stress reduction, Spiritual needs, Personal development			Improve health, Improve body flexibility, Improving mental health, Stress relief, Spiritual development	Difficult to say	Difficult to say	Yes	Yes	Difficult to say		Women	31-35	wyższe	miasto poniżej 10 tys
less than a year	Need to stretch the body, Build strength , Stress reduction, Specific health needes, Personal development			Improve health, Muscle gain, Improve body flexibility, Improving mental health, Stress relief, Relief of sleep problems, Improved respiratory capacity j, Spiritual development	Yes	Yes	Yes	Yes	Yes		Women	41-45	wyższe	wieś
over 15 years	Need to stretch the body, Build strength , Personal development			Improve health, Muscle gain, Improve body flexibility, Improving mental health, Stress relief, Improved respiratory capacity j	Yes	Yes	Yes	No	Yes		Women	41-45	wyższe	miasto powyżej 100 tys mieszkańców
1-2 yearsa	Need to stretch the body, Stress reduction, Personal development, Complementing other physical activities			Improve body flexibility, Stress relief	Difficult to say	Difficult to say	Difficult to say	Yes	Difficult to say		Women	25-30	wyższe	miasto 10-25 tys
less than a year	Need to stretch the body, Build strength , Stress reduction, Personal development			Improve health, Improve body flexibility, Improving mental health	Difficult to say	Difficult to say	Difficult to say	Yes	Difficult to say		Women	36-40	wyższe	miasto powyżej 100 tys mieszkańców
11-14 years	Specific health needes			Improve health, Improve body flexibility, Improving mental health, Stress relief, Relief of sleep problems, Redukcja zmęczenia, Spiritual development	Yes	Yes	Yes	Difficult to say	Yes		Men	51-55	wyższe	miasto powyżej 100 tys mieszkańców
2-3 years	Personal development			Improve health	Yes	Yes	Yes	Yes	Yes		Women	61-65	wyższe	miasto powyżej 100 tys mieszkańców
11-14 years	Specific health needes			Improve health, Improve body flexibility, Improving mental health, Stress relief, Relief of sleep problems, Reduction of digestive/stomach discomforts, Improved respiratory capacity j	Yes	Yes	Difficult to say	No	Yes		Women	36-40	wyższe	miasto powyżej 100 tys mieszkańców
less than a year	Need to stretch the body, Build strength , Stress reduction, Spiritual needs			Improve body flexibility, Improving mental health, Stress relief, Relief of sleep problems, Improved respiratory capacity j, Redukcja zmęczenia	Yes	Yes	Yes	Yes	Yes		Women	25-30	wyższe	miasto powyżej 100 tys mieszkańców
2-3 years	Stress reduction			Muscle gain, Improve body flexibility, Improving mental health, Stress relief	Yes	Yes	Yes	Difficult to say	Difficult to say		Women	46-50	wyższe	miasto powyżej 100 tys mieszkańców
2-3 years	Stress reduction			Improve health, Improve body flexibility, Improving mental health, Stress relief	Difficult to say	Yes	No	Yes	No		Women	36-40	wyższe	miasto powyżej 100 tys mieszkańców
6-7 years	Need to stretch the body, Personal development			Improve body flexibility, Improving mental health, Stress relief, Spiritual development	Yes	Yes	Difficult to say	Difficult to say	Difficult to say		Women	36-40	wyższe	miasto powyżej 100 tys mieszkańców
8-10 years	Stress reduction			Improve health, Muscle gain, Improve body flexibility, Improving mental health, Stress relief, Relief of sleep problems, Improved respiratory capacity j, Redukcja zmęczenia, Spiritual development	Yes	Yes	Yes	Yes	Yes		Women	36-40	wyższe	miasto powyżej 100 tys mieszkańców
6-7 years	Spiritual needs, Complementing other physical activities			Improve health, Muscle gain, Improve body flexibility, Improving mental health, Stress relief, Relief of sleep problems, Reduction of digestive/stomach discomforts, Improved respiratory capacity j, UregulowaNo ciśNonia krwi, Redukcja zmęczenia, Spiritual development, Other	Yes	Yes	Yes	Yes	Yes		Women	41-45	wyższe	miasto powyżej 100 tys mieszkańców
4-5 years	Stress reduction, Specific health needes			Improve body flexibility, Improving mental health, Stress relief, Redukcja zmęczenia, Spiritual development	Yes	Yes	Yes	Yes	Yes		Women	25-30	wyższe	miasto powyżej 100 tys mieszkańców
less than a year	Need to stretch the body, Stress reduction, Personal development			Improve body flexibility, Stress relief	Yes	Difficult to say	Yes	Yes	Difficult to say		Women	55-60	wyższe	miasto powyżej 100 tys mieszkańców
1-2 yearsa	Need to stretch the body, Stress reduction, Personal development			Muscle gain, Improve body flexibility, UregulowaNo ciśNonia krwi	Yes	Difficult to say	Difficult to say	Yes	Difficult to say		Women	18-24	średNo	miasto do 100 tys mieszkańców
11-14 years	Personal development			Improve health, Muscle gain, Improve body flexibility, Improving mental health, Stress relief, Improved respiratory capacity j, UregulowaNo ciśNonia krwi, Redukcja zmęczenia, Spiritual development	Yes	Yes	Yes	Difficult to say	Yes		Women	36-40	wyższe	miasto do 100 tys mieszkańców
2-3 years	Specific health needes			Improve health, Improve body flexibility, Improving mental health, Stress relief, Improved respiratory capacity j, Redukcja zmęczenia, Spiritual development	Difficult to say	Difficult to say	Difficult to say	Yes	No		Women	41-45	wyższe	miasto powyżej 100 tys mieszkańców
less than a year	Spiritual needs			Improve body flexibility, Improving mental health, Stress relief, Relief of sleep problems, Improved respiratory capacity j, UregulowaNo ciśNonia krwi, Redukcja zmęczenia, Spiritual development	Yes	Yes	Yes	No	Yes		Men	31-35	średNo	miasto 10-25 tys
less than a year	Complementing other physical activities			Improving mental health	Yes	Yes	Difficult to say	Yes	Difficult to say		Men	41-45	wyższe	miasto powyżej 100 tys mieszkańców
4-5 years	Need to stretch the body, Stress reduction, Personal development			Muscle gain, Improve body flexibility, Improving mental health	Yes	Difficult to say	Yes	Yes	Difficult to say		Inna	51-55	wyższe	miasto powyżej 100 tys mieszkańców
over 15 years	Personal development			Improve health, Improve body flexibility, Improving mental health, Stress relief, Relief of sleep problems, Improved respiratory capacity j, UregulowaNo ciśNonia krwi, Redukcja zmęczenia, Spiritual development	Yes	Yes	Yes	No	Yes		Women	46-50	wyższe	wieś
less than a year	Need to stretch the body, Build strength , Stress reduction, Spiritual needs, Personal development			Improve body flexibility, Improving mental health, Stress relief, Relief of sleep problems, Improved respiratory capacity j, Spiritual development	Yes	Yes	Difficult to say	Yes	Difficult to say		Women	25-30	wyższe	miasto powyżej 100 tys mieszkańców
2-3 years	Other motivation			Improve health, Muscle gain, Improve body flexibility, Stress relief, Improved respiratory capacity j, Redukcja zmęczenia, Spiritual development	Yes	Yes	Difficult to say	Yes	Yes		Women	25-30	wyższe	miasto powyżej 100 tys mieszkańców
less than a year	Build strength			Improve health, Muscle gain, Improve body flexibility, Improving mental health, Stress relief, Relief of sleep problems, Improved respiratory capacity j, Redukcja zmęczenia, Spiritual development	Yes	Yes	Difficult to say	Yes	Yes		Women	25-30	wyższe	miasto powyżej 100 tys mieszkańców
4-5 years	Need to stretch the body, Stress reduction, Complementing other physical activities			Improve health, Muscle gain, Improve body flexibility, Improving mental health, Stress relief, Improved respiratory capacity j, Spiritual development	Yes	Yes	Difficult to say	Yes	Difficult to say		Women	41-45	wyższe	wieś
8-10 years	Stress reduction, Spiritual needs, Complementing other physical activities			Improve body flexibility, Stress relief, Spiritual development	Yes	Difficult to say	Yes	Yes	Difficult to say		Women	31-35	wyższe	miasto powyżej 100 tys mieszkańców
1-2 yearsa	Need to stretch the body, Stress reduction, Spiritual needs			Improve health, Improve body flexibility, Improving mental health, Stress relief	Yes	Yes	Yes	Yes	Yes		Women	18-24	wyższe	miasto powyżej 100 tys mieszkańców
less than a year	Need to stretch the body, Stress reduction, Specific health needes			Improve body flexibility, Relief of sleep problems, Redukcja zmęczenia	No	Difficult to say	No	Yes	No		Women	41-45	wyższe	miasto 10-25 tys
11-14 years	Build strength , Stress reduction, Specific health needes			Improve health, Muscle gain, Improve body flexibility	Yes	Yes	Difficult to say	Yes	Yes		Women	46-50	wyższe	miasto powyżej 100 tys mieszkańców
2-3 years	Build strength , Stress reduction, Spiritual needs			Improve health, Muscle gain, Improve body flexibility, Improving mental health, Stress relief, Relief of sleep problems, Improved respiratory capacity j, UregulowaNo ciśNonia krwi, Redukcja zmęczenia	Yes	Difficult to say	Difficult to say	Yes	Yes		Men	31-35	wyższe	miasto powyżej 100 tys mieszkańców
1-2 yearsa	Need to stretch the body, Stress reduction, Personal development			Improve body flexibility, Stress relief, Redukcja zmęczenia	Yes	Difficult to say	Yes	Yes	Difficult to say		Women	25-30	wyższe	miasto powyżej 100 tys mieszkańców
4-5 years	Build strength , Spiritual needs, Ciąża			Improve body flexibility, Improving mental health, Stress relief, Spiritual development	Yes	Yes	Yes	Difficult to say	Yes		Women	36-40	wyższe	wieś
less than a year	Need to stretch the body, Build strength , Stress reduction, Spiritual needs, Personal development			Muscle gain, Improve body flexibility, Improving mental health, Stress relief, Improved respiratory capacity j, Spiritual development	Difficult to say	Yes	Difficult to say	Difficult to say	Difficult to say		Women	25-30	wyższe	miasto powyżej 100 tys mieszkańców
2-3 years	Stress reduction, Specific health needes, Complementing other physical activities			Improve body flexibility, Improving mental health, Stress relief, Relief of sleep problems, Redukcja zmęczenia	Difficult to say	Yes	Difficult to say	Yes	Difficult to say		Women	25-30	wyższe	miasto powyżej 100 tys mieszkańców
11-14 years	Complementing other physical activities			Improve health, Muscle gain, Improve body flexibility, Improving mental health, Stress relief, Other	Yes	Yes	Yes	No	Yes		Women	46-50	wyższe	miasto do 100 tys mieszkańców
over 15 years	Other motivation			Improve body flexibility, Improving mental health, Improved respiratory capacity j, Spiritual development, Other	Yes	Yes	Yes	Yes	Yes		Women	55-60	wyższe	wieś
11-14 years	Build strength			Improve body flexibility, Stress relief, Improved respiratory capacity j, Spiritual development	Yes	Yes	Difficult to say	Difficult to say	Yes		Women	41-45	wyższe	miasto powyżej 100 tys mieszkańców
2-3 years	Need to stretch the body, Stress reduction, Personal development, Complementing other physical activities			Improve health, Improve body flexibility, Improving mental health, Spiritual development	Yes	Difficult to say	Difficult to say	Yes	No		Women	18-24	podstawowe	miasto powyżej 100 tys mieszkańców
11-14 years	Specific health needes			Improve health, Improve body flexibility, Improving mental health, Stress relief, Improved respiratory capacity j, UregulowaNo ciśNonia krwi, Redukcja zmęczenia, Spiritual development	Yes	Yes	Yes	Yes	Difficult to say		Women	41-45	wyższe	miasto poniżej 10 tys
8-10 years	Stress reduction, Complementing other physical activities			Improve health, Muscle gain, Improve body flexibility, Improving mental health, Stress relief, Relief of sleep problems, Improved respiratory capacity j, Redukcja zmęczenia	Yes	Yes	Yes	Yes	Yes		Men	31-35	wyższe	miasto powyżej 100 tys mieszkańców
4-5 years	Need to stretch the body, Complementing other physical activities			Improving mental health	Yes	No	No	Yes	Yes		Women	36-40	wyższe	miasto powyżej 100 tys mieszkańców
2-3 years	Specific health needes			Other	Yes	Yes	Yes	Difficult to say	Difficult to say		Women	46-50	wyższe	miasto powyżej 100 tys mieszkańców
2-3 years	Build strength , Stress reduction, Spiritual needs, Personal development			Improve body flexibility, Improving mental health, Stress relief, Spiritual development	Yes	Yes	No	Yes	Yes		Women	41-45	wyższe	miasto powyżej 100 tys mieszkańców
11-14 years	Specific health needes			Improve health, Muscle gain, Improve body flexibility, Improving mental health, Stress relief, Reduction of digestive/stomach discomforts, UregulowaNo ciśNonia krwi, Spiritual development	Yes	Yes	Yes	Yes	Yes		Women	31-35	wyższe	miasto do 100 tys mieszkańców
4-5 years	Build strength , Specific health needes			Improve health, Improve body flexibility, Improving mental health	Yes	Yes	Yes	Yes	Yes		Women	25-30	wyższe	miasto powyżej 100 tys mieszkańców
2-3 years	Other motivation			Improve health, Improve body flexibility, Stress relief, Spiritual development, Other	Yes	Yes	Yes	Yes	No		Men	36-40	wyższe	miasto powyżej 100 tys mieszkańców
2-3 years	Need to stretch the body, Build strength , Stress reduction, Spiritual needs, Personal development			Improve body flexibility, Improving mental health, Stress relief, Relief of sleep problems, Reduction of digestive/stomach discomforts, Improved respiratory capacity j, Redukcja zmęczenia, Spiritual development	Yes	Yes	Yes	No	Yes		Women	31-35	wyższe	miasto powyżej 100 tys mieszkańców
less than a year	Need to stretch the body, Complementing other physical activities			Improve body flexibility	Yes	Yes	Yes	Yes	Yes		Women	mNoj niż 18 years	średNo	wieś
4-5 years	Stress reduction			Improve health, Muscle gain, Improve body flexibility, Improving mental health, Stress relief, Spiritual development	Yes	Yes	Yes	Difficult to say	Yes		Women	18-24	wyższe	miasto powyżej 100 tys mieszkańców
2-3 years	Specific health needes, Spiritual needs, Personal development			Improve health, Improve body flexibility, Improving mental health, Stress relief, Relief of sleep problems, Spiritual development	Yes	Yes	Yes	Yes	Yes		Women	18-24	wyższe	miasto powyżej 100 tys mieszkańców
6-7 years	Stress reduction			Improve health	Yes	Yes	Yes	No	Yes		Women	36-40	wyższe	miasto powyżej 100 tys mieszkańców
4-5 years	Specific health needes			Improve body flexibility, Improving mental health, Improved respiratory capacity j, Spiritual development	Yes	Yes	Difficult to say	Yes	No		Women	46-50	wyższe	miasto powyżej 100 tys mieszkańców
less than a year	Personal development			Improve body flexibility, Improving mental health, Stress relief	Yes	Yes	Yes	No	Yes		Women	36-40	wyższe	miasto powyżej 100 tys mieszkańców
6-7 years	Need to stretch the body			Improve health, Muscle gain, Improve body flexibility, Improving mental health, Stress relief, Improved respiratory capacity j, Spiritual development	Yes	Yes	Difficult to say	No	Yes		Women	36-40	wyższe	miasto do 100 tys mieszkańców
1-2 yearsa	Complementing other physical activities			Improve body flexibility, Improving mental health	Difficult to say	Difficult to say	Difficult to say	Yes	Difficult to say		Women	36-40	wyższe	miasto powyżej 100 tys mieszkańców
11-14 years	Need to stretch the body, Stress reduction, Complementing other physical activities			Improve body flexibility, Improving mental health, Stress relief, Improved respiratory capacity j	Yes	Yes	Difficult to say	No	Yes		Women	46-50	wyższe	miasto powyżej 100 tys mieszkańców
over 15 years	Build strength , Complementing other physical activities			Muscle gain, Improve body flexibility, Improving mental health, Stress relief, Spiritual development	Yes	Yes	Yes	Yes	Difficult to say		Women	41-45	wyższe	miasto powyżej 100 tys mieszkańców
1-2 yearsa	Stress reduction, Personal development			Improve health, Improve body flexibility, Improving mental health, Stress relief	Yes	Yes	Yes	No	Yes		Women	46-50	wyższe	miasto powyżej 100 tys mieszkańców
1-2 yearsa	Need to stretch the body, Specific health needes, Complementing other physical activities			Improve health, Improve body flexibility, Improving mental health	Yes	Difficult to say	Yes	Yes	Difficult to say		Men	41-45	wyższe	wieś
4-5 years	Specific health needes			Improve health, Muscle gain, Improve body flexibility, Improving mental health, Stress relief, Reduction of digestive/stomach discomforts, Improved respiratory capacity j, Spiritual development	Yes	Yes	Yes	Yes	Yes		Men	46-50	wyższe	miasto powyżej 100 tys mieszkańców
6-7 years	Spiritual needs, Personal development, Other motivation			Muscle gain, Improving mental health, Stress relief, Improved respiratory capacity j, UregulowaNo ciśNonia krwi	Yes	Difficult to say	Difficult to say	Yes	Yes		Men	55-60	wyższe	miasto powyżej 100 tys mieszkańców
4-5 years	Need to stretch the body, Build strength , Stress reduction, Spiritual needs			Improve health, Muscle gain, Improve body flexibility, Improving mental health, Stress relief, Improved respiratory capacity j, Spiritual development	Yes	Yes	Difficult to say	Difficult to say	Yes		Women	31-35	wyższe	miasto powyżej 100 tys mieszkańców
11-14 years	Build strength , Stress reduction, Personal development			Improve health, Muscle gain, Improve body flexibility, Improving mental health, Stress relief, Relief of sleep problems, Reduction of digestive/stomach discomforts, Improved respiratory capacity j, UregulowaNo ciśNonia krwi, Redukcja zmęczenia, Spiritual development	Yes	Yes	Yes	Yes	Difficult to say		Women	41-45	wyższe	miasto powyżej 100 tys mieszkańców
1-2 yearsa	Specific health needes			Improve body flexibility, Improving mental health, Redukcja zmęczenia	Yes	Yes	Difficult to say	Yes	Yes		Women	46-50	wyższe	miasto powyżej 100 tys mieszkańców
11-14 years	Need to stretch the body, Build strength , Stress reduction, Specific health needes, Personal development			Improve health, Muscle gain, Improve body flexibility, Improving mental health, Stress relief, Relief of sleep problems, Reduction of digestive/stomach discomforts, Improved respiratory capacity j, UregulowaNo ciśNonia krwi, Redukcja zmęczenia, Spiritual development	Yes	Yes	Yes	Yes	Yes		Women	36-40	wyższe	wieś
less than a year	Need to stretch the body, Complementing other physical activities, Other motivation			Improve body flexibility, Improving mental health, Other	Yes	Yes	Yes	Yes	Yes		Women	25-30	wyższe	miasto powyżej 100 tys mieszkańców
2-3 years	Need to stretch the body			Improve health, Improve body flexibility	Yes	Yes	Yes	No	Difficult to say		Women	36-40	wyższe	miasto powyżej 100 tys mieszkańców
8-10 years	Stress reduction, Spiritual needs, Personal development			Improve body flexibility, Improving mental health, Stress relief	Yes	Yes	Difficult to say	No	Difficult to say		Women	36-40	wyższe	miasto powyżej 100 tys mieszkańców
1-2 yearsa	Build strength , Stress reduction, Spiritual needs			Improve body flexibility, Stress relief, Relief of sleep problems	Yes	Yes	Yes	No	Yes		Women	31-35	wyższe	miasto powyżej 100 tys mieszkańców
4-5 years	Specific health needes			Improve health, Muscle gain, Improve body flexibility, Improving mental health, Stress relief, Redukcja zmęczenia, Spiritual development	Yes	Yes	Yes	Yes	Yes		Women	41-45	wyższe	miasto do 100 tys mieszkańców
2-3 years	Need to stretch the body, Build strength , Stress reduction, Personal development			Improve health, Improve body flexibility, Improving mental health, Stress relief	Difficult to say	Difficult to say	Difficult to say	Yes	No		Women	31-35	wyższe	miasto do 100 tys mieszkańców
6-7 years	Need to stretch the body, Build strength			Improve health, Muscle gain, Improve body flexibility, Improving mental health, Stress relief, Relief of sleep problems, Reduction of digestive/stomach discomforts, Improved respiratory capacity j, UregulowaNo ciśNonia krwi, Redukcja zmęczenia, Spiritual development	Yes	Yes	Yes	Difficult to say	Yes		Women	41-45	wyższe	miasto do 100 tys mieszkańców
4-5 years	Complementing other physical activities			Improve health, Muscle gain, Improve body flexibility, Improving mental health, Stress relief, Relief of sleep problems, Improved respiratory capacity j, Spiritual development	Yes	Yes	Difficult to say	Yes	Difficult to say		Women	25-30	wyższe	miasto powyżej 100 tys mieszkańców
less than a year	Specific health needes, Spiritual needs, Personal development			Improve health, Improving mental health, Stress relief, Relief of sleep problems, Reduction of digestive/stomach discomforts, Improved respiratory capacity j, Redukcja zmęczenia, Spiritual development	Yes	Yes	Yes	Yes	Yes		Women	31-35	wyższe	miasto powyżej 100 tys mieszkańców
2-3 years	Specific health needes			Improve health, Improve body flexibility, Improving mental health, Stress relief, Spiritual development	Yes	Yes	Yes	Yes	Yes		Women	36-40	wyższe	miasto powyżej 100 tys mieszkańców
2-3 years	Stress reduction, Spiritual needs			Improve health, Improving mental health, Stress relief, Reduction of digestive/stomach discomforts, Spiritual development	Yes	Yes	Yes	Yes	Yes		Women	25-30	wyższe	miasto powyżej 100 tys mieszkańców
1-2 yearsa	Need to stretch the body, Build strength , Complementing other physical activities			Improve body flexibility	Difficult to say	Difficult to say	Difficult to say	Yes	No		Women	18-24	wyższe	miasto powyżej 100 tys mieszkańców
less than a year	Need to stretch the body, Build strength , Stress reduction			Improve body flexibility	Difficult to say	Difficult to say	No	Difficult to say	No		Women	36-40	wyższe	miasto powyżej 100 tys mieszkańców
11-14 years	Specific health needes			Improve health, Improve body flexibility, Improving mental health	Difficult to say	Yes	Difficult to say	Difficult to say	No		Women	36-40	wyższe	miasto powyżej 100 tys mieszkańców
1-2 yearsa	Build strength , Stress reduction, Personal development			Improve health, Muscle gain, Improve body flexibility, Improving mental health, Stress relief, Spiritual development	Yes	Yes	Yes	Yes	Yes		Women	18-24	wyższe	miasto powyżej 100 tys mieszkańców
1-2 yearsa	Need to stretch the body, Stress reduction			Improve body flexibility, Improving mental health, Stress relief	Difficult to say	Yes	Difficult to say	No	Yes		Women	31-35	wyższe	miasto poniżej 10 tys
1-2 yearsa	Need to stretch the body, Complementing other physical activities, Other motivation			Muscle gain, Improve body flexibility, Stress relief, Reduction of digestive/stomach discomforts, Improved respiratory capacity j	Yes	Difficult to say	Yes	Yes	Yes		Women	25-30	średNo	miasto powyżej 100 tys mieszkańców
2-3 years	Need to stretch the body, Stress reduction, Other motivation			Improve body flexibility, Stress relief	Yes	Yes	Yes	Yes	Yes		Women	31-35	wyższe	wieś
1-2 yearsa	Need to stretch the body, Stress reduction, Personal development, Complementing other physical activities			Improve health, Improve body flexibility, Improving mental health, Stress relief, Spiritual development	Yes	Yes	Yes	Difficult to say	Difficult to say		Women	36-40	wyższe	miasto powyżej 100 tys mieszkańców
less than a year	Need to stretch the body			Improve health, Improve body flexibility, Improving mental health, Stress relief, Relief of sleep problems, Redukcja zmęczenia	Yes	Yes	Difficult to say	Yes	Difficult to say		Women	51-55	wyższe	miasto do 100 tys mieszkańców
less than a year	Stress reduction, Specific health needes, Personal development			Improve body flexibility, Stress relief, Reduction of digestive/stomach discomforts, Improved respiratory capacity j, Spiritual development	Yes	Yes	Yes	Yes	Difficult to say		Women	25-30	wyższe	miasto do 100 tys mieszkańców
1-2 yearsa	Specific health needes			Improve health, Muscle gain, Improve body flexibility, Improving mental health, Stress relief, Improved respiratory capacity j, Spiritual development	Yes	Yes	Yes	Yes	Yes		Women	41-45	wyższe	wieś
less than a year	Complementing other physical activities			Improve health, Muscle gain, Improve body flexibility	Yes	Yes	Yes	Yes	Difficult to say		Women	36-40	wyższe	miasto 10-25 tys
1-2 yearsa	Stress reduction, Specific health needes, Spiritual needs			Improve health, Improving mental health, Stress relief, Spiritual development	Yes	Yes	Yes	Yes	Yes		Men	36-40	wyższe	miasto powyżej 100 tys mieszkańców
1-2 yearsa	Need to stretch the body, Stress reduction, Personal development			Improve body flexibility, Spiritual development	Yes	Difficult to say	Difficult to say	Yes	Difficult to say		Women	41-45	wyższe	miasto powyżej 100 tys mieszkańców
2-3 years	Specific health needes, Personal development			Improve body flexibility, Improving mental health, Stress relief, Spiritual development	Yes	Yes	Difficult to say	Yes	Yes		Women	46-50	wyższe	miasto do 100 tys mieszkańców
1-2 yearsa	Specific health needes			Improve health	Yes	Yes	Yes	Yes	Difficult to say		Women	18-24	wyższe	miasto do 100 tys mieszkańców
less than a year	Need to stretch the body, Other motivation			Improving mental health	No	Yes	Yes	Yes	No		Women	18-24	średNo	miasto powyżej 100 tys mieszkańców
1-2 yearsa	Need to stretch the body, Stress reduction, Spiritual needs, Personal development, Complementing other physical activities			Improve body flexibility, Improving mental health, Stress relief, Improved respiratory capacity j, Spiritual development	Yes	Yes	Yes	Yes	Yes		Women	41-45	wyższe	miasto powyżej 100 tys mieszkańców
less than a year	Need to stretch the body, Build strength , Stress reduction, Personal development			Muscle gain, Improve body flexibility, Improving mental health, Stress relief, Improved respiratory capacity j, Redukcja zmęczenia	Yes	Yes	Yes	No	Yes		Women	18-24	wyższe	miasto powyżej 100 tys mieszkańców
less than a year	Need to stretch the body, Stress reduction, Specific health needes			Improving mental health, Stress relief	Yes	No	Yes	Yes	Yes		Women	25-30	wyższe	miasto powyżej 100 tys mieszkańców
6-7 years	Need to stretch the body, Build strength , Stress reduction, Spiritual needs, Personal development, Complementing other physical activities			Improve health, Improve body flexibility, Improving mental health, Stress relief, Redukcja zmęczenia, Spiritual development	Yes	Yes	Yes	Yes	Yes		Women	31-35	wyższe	miasto 10-25 tys
4-5 years	Stress reduction			Improve health, Improve body flexibility, Improving mental health, Stress relief, Improved respiratory capacity j, Spiritual development	Yes	Yes	Yes	Yes	Yes		Women	36-40	wyższe	miasto 10-25 tys
2-3 years	Need to stretch the body, Complementing other physical activities			Improve body flexibility, Stress relief	Yes	Yes	Yes	No	Yes		Women	25-30	wyższe	wieś
1-2 yearsa	Need to stretch the body, Build strength			Improve body flexibility	Yes	Yes	Yes	Yes	No		Women	25-30	wyższe	miasto powyżej 100 tys mieszkańców
less than a year	Need to stretch the body, Build strength , Stress reduction, Personal development, Complementing other physical activities			Improve health, Muscle gain, Improve body flexibility, Improving mental health, Stress relief, Improved respiratory capacity j, Redukcja zmęczenia	Yes	Yes	Difficult to say	Yes	Difficult to say		Women	31-35	wyższe	miasto do 100 tys mieszkańców
less than a year	Need to stretch the body, Build strength , Stress reduction, Personal development			Improve health, Improve body flexibility, Improving mental health, Stress relief, Relief of sleep problems, Redukcja zmęczenia	Difficult to say	Difficult to say	Difficult to say	Yes	Difficult to say		Women	36-40	średNo	miasto do 100 tys mieszkańców
2-3 years	Specific health needes			Improve body flexibility	Difficult to say	Yes	Difficult to say	No	Yes		Women	61-65	wyższe	miasto powyżej 100 tys mieszkańców
2-3 years	Specific health needes			Improve health	Yes	Yes	Yes	No	Yes		Women	61-65	wyższe	miasto powyżej 100 tys mieszkańców
less than a year	Other motivation			Improve health, Muscle gain, Improve body flexibility, Improved respiratory capacity j, Spiritual development	Yes	Difficult to say	Yes	Yes	Difficult to say		Women	18-24	wyższe	miasto powyżej 100 tys mieszkańców
1-2 yearsa	Stress reduction, Personal development, Complementing other physical activities			Improve body flexibility, Improving mental health, Stress relief, Spiritual development	Yes	Yes	Yes	Yes	Difficult to say		Women	51-55	wyższe	miasto 10-25 tys
11-14 years	Personal development			Improve health, Improve body flexibility, Improving mental health, Reduction of digestive/stomach discomforts, Improved respiratory capacity j, Redukcja zmęczenia, Spiritual development	Yes	Yes	Yes	Yes	Yes		Women	61-65	wyższe	wieś
less than a year	Need to stretch the body, Stress reduction, Personal development			Improve health, Improve body flexibility, Improving mental health, Stress relief, Improved respiratory capacity j, Redukcja zmęczenia, Spiritual development	Yes	Yes	Yes	Yes	Yes		Women	18-24	średNo	wieś
2-3 years	Personal development, Complementing other physical activities, Other motivation			Improve health, Muscle gain, Improve body flexibility, Improving mental health, Stress relief, Redukcja zmęczenia, Spiritual development	Yes	Difficult to say	Difficult to say	Yes	No		Women	18-24	średNo	wieś
less than a year	Need to stretch the body, Personal development, Complementing other physical activities			Improve health, Improve body flexibility, Improving mental health, Improved respiratory capacity j, Spiritual development	Difficult to say	Difficult to say	Difficult to say	Yes	Yes		Women	25-30	średNo	miasto powyżej 100 tys mieszkańców
2-3 years	Complementing other physical activities			Improve health, Muscle gain, Improve body flexibility, Improving mental health, Stress relief, Redukcja zmęczenia, Spiritual development	Yes	Yes	Yes	Difficult to say	Difficult to say		Women	31-35	wyższe	miasto powyżej 100 tys mieszkańców
4-5 years	Need to stretch the body, Build strength , Stress reduction, Complementing other physical activities			Improve health, Improve body flexibility, Improving mental health, Stress relief, Relief of sleep problems, Reduction of digestive/stomach discomforts	Yes	Difficult to say	Yes	No	Yes		Women	41-45	wyższe	wieś
less than a year	Need to stretch the body, Build strength , Personal development			Improve health, Muscle gain, Improve body flexibility, Improving mental health, Reduction of digestive/stomach discomforts	Yes	Yes	Yes	Difficult to say	Difficult to say		Women	25-30	wyższe	miasto powyżej 100 tys mieszkańców
over 15 years	Need to stretch the body			Improved respiratory capacity j	Yes	Yes	Yes	No	Yes		Women	55-60	wyższe	miasto powyżej 100 tys mieszkańców
4-5 years	Personal development			Improve body flexibility, Improving mental health, Stress relief, Spiritual development	Yes	Yes	Yes	Yes	Yes		Women	51-55	wyższe	miasto 10-25 tys
less than a year	Need to stretch the body, Stress reduction, Specific health needes			Improve health, Improve body flexibility, Improving mental health, Stress relief, Other	Yes	Yes	Yes	Yes	Difficult to say		Women	36-40	wyższe	miasto powyżej 100 tys mieszkańców
6-7 years	Specific health needes			Improve health, Improve body flexibility, Improving mental health, Stress relief, Redukcja zmęczenia, Spiritual development	Yes	Yes	Difficult to say	Yes	Yes		Women	41-45	wyższe	miasto powyżej 100 tys mieszkańców
less than a year	Personal development			Improving mental health, Spiritual development	Yes	Yes	Difficult to say	Yes	Yes		Women	25-30	wyższe	miasto powyżej 100 tys mieszkańców
2-3 years	Stress reduction			Improve body flexibility, Stress relief, Redukcja zmęczenia	Yes	Yes	No	Yes	Difficult to say		Women	41-45	wyższe	miasto powyżej 100 tys mieszkańców
less than a year	Need to stretch the body, Build strength , Stress reduction, Specific health needes, Spiritual needs			Improve body flexibility, Improved respiratory capacity j, UregulowaNo ciśNonia krwi	Difficult to say	Difficult to say	No	Yes	No		Men	18-24	średNo	miasto powyżej 100 tys mieszkańców
4-5 years	Need to stretch the body, Build strength , Stress reduction, Specific health needes			Improve health, Improve body flexibility, Improving mental health, Stress relief, Reduction of digestive/stomach discomforts, Spiritual development	Yes	Yes	Difficult to say	Yes	Difficult to say		Women	36-40	wyższe	miasto powyżej 100 tys mieszkańców
1-2 yearsa	Stress reduction, Complementing other physical activities			Improve body flexibility, Improving mental health, Stress relief, Redukcja zmęczenia	Difficult to say	Difficult to say	No	Yes	Difficult to say		Women	18-24	średNo	miasto powyżej 100 tys mieszkańców
1-2 yearsa	Stress reduction, Personal development			Improve body flexibility, Improving mental health, Stress relief, Spiritual development	Yes	Yes	Difficult to say	Yes	Yes		Women	25-30	wyższe	miasto powyżej 100 tys mieszkańców
less than a year	Need to stretch the body, Build strength , Stress reduction, Spiritual needs, Personal development			Improve health, Muscle gain, Improve body flexibility, Improving mental health, Stress relief, Relief of sleep problems, Reduction of digestive/stomach discomforts, Improved respiratory capacity j, UregulowaNo ciśNonia krwi, Redukcja zmęczenia, Spiritual development	Yes	Yes	Yes	Yes	Yes		Women	25-30	wyższe	miasto powyżej 100 tys mieszkańców
1-2 yearsa	Need to stretch the body, Stress reduction			Improve health, Improve body flexibility, Improving mental health, Stress relief, Reduction of digestive/stomach discomforts	Difficult to say	No	Difficult to say	Yes	No		Women	25-30	wyższe	wieś
2-3 years	Specific health needes			Improve health, Improve body flexibility, Reduction of digestive/stomach discomforts, Improved respiratory capacity j	Yes	Yes	Difficult to say	Yes	Yes		Women	41-45	wyższe	miasto powyżej 100 tys mieszkańców
1-2 yearsa	Other motivation			Improving mental health, Stress relief, Improved respiratory capacity j, Redukcja zmęczenia, Spiritual development	Yes	Yes	Yes	Yes	Yes		Women	18-24	średNo	miasto powyżej 100 tys mieszkańców
2-3 years	Need to stretch the body, Build strength , Stress reduction, Specific health needes, Spiritual needs, Personal development, Complementing other physical activities			Improve body flexibility, Improving mental health, Redukcja zmęczenia, Spiritual development	Yes	Yes	Difficult to say	Yes	No		Women	31-35	wyższe	miasto powyżej 100 tys mieszkańców
2-3 years	Need to stretch the body, Stress reduction, Spiritual needs, Menopauza /andropauza, Personal development			Improve health, Improve body flexibility, Improving mental health, Stress relief, Reduction of digestive/stomach discomforts, Improved respiratory capacity j, UregulowaNo ciśNonia krwi, Redukcja zmęczenia, Spiritual development	Yes	Yes	Difficult to say	Difficult to say	Difficult to say		Women	46-50	wyższe	wieś
1-2 yearsa	Complementing other physical activities			Improve health, Improve body flexibility, Improving mental health, Stress relief, Relief of sleep problems	Difficult to say	Yes	Difficult to say	No	Difficult to say		Women	41-45	wyższe	miasto poniżej 10 tys
1-2 yearsa	Stress reduction			Improve health, Stress relief	Yes	Yes	Yes	No	Difficult to say		Women	25-30	wyższe	miasto powyżej 100 tys mieszkańców
6-7 years	Complementing other physical activities			Improve health, Improve body flexibility, Improving mental health, Stress relief, Reduction of digestive/stomach discomforts	Yes	Yes	Difficult to say	No	Yes		Women	36-40	średNo	wieś
1-2 yearsa	Need to stretch the body, Build strength , Stress reduction, Spiritual needs, Personal development			Improve health, Improve body flexibility, Improving mental health, Stress relief, Relief of sleep problems, Redukcja zmęczenia, Spiritual development	Yes	Difficult to say	Difficult to say	Yes	Difficult to say		Women	41-45	wyższe	miasto powyżej 100 tys mieszkańców
less than a year	Need to stretch the body, Specific health needes, Complementing other physical activities			Improve health, Improve body flexibility, Improving mental health	Yes	Yes	Yes	No	Yes		Women	25-30	wyższe	miasto powyżej 100 tys mieszkańców
over 15 years	Complementing other physical activities			Improve health, Improve body flexibility, Stress relief, Spiritual development	Yes	Yes	Yes	No	Yes		Women	55-60	wyższe	wieś
2-3 years	Need to stretch the body, Build strength , Complementing other physical activities			Improve health, Improve body flexibility, Improving mental health, Stress relief, Relief of sleep problems, Reduction of digestive/stomach discomforts	Yes	Yes	Yes	Difficult to say	Difficult to say		Women	31-35	wyższe	miasto powyżej 100 tys mieszkańców
less than a year	Need to stretch the body, Stress reduction, Personal development, Complementing other physical activities			Improve body flexibility, Stress relief, Relief of sleep problems, Improved respiratory capacity j	Yes	Difficult to say	Difficult to say	Yes	Difficult to say		Women	25-30	wyższe	miasto 10-25 tys
1-2 yearsa	Need to stretch the body, Build strength , Stress reduction, Specific health needes, Spiritual needs, Personal development			Improve health, Muscle gain, Improve body flexibility, Improving mental health, Stress relief, Reduction of digestive/stomach discomforts, Improved respiratory capacity j, Spiritual development	Yes	Difficult to say	Yes	Yes	Yes		Women	18-24	wyższe	miasto powyżej 100 tys mieszkańców
less than a year	Spiritual needs			Improve body flexibility	Yes	Yes	Difficult to say	Difficult to say	Yes		Women	31-35	wyższe	miasto powyżej 100 tys mieszkańców
less than a year	Need to stretch the body, Stress reduction, Complementing other physical activities			Improve body flexibility, Improving mental health, Stress relief, Spiritual development	Yes	Yes	Difficult to say	No	Yes		Women	25-30	wyższe	miasto do 100 tys mieszkańców
less than a year	Need to stretch the body, Build strength , Stress reduction			Improve body flexibility, Improving mental health, Stress relief	Yes	Difficult to say	Difficult to say	Yes	Difficult to say		Women	25-30	wyższe	miasto powyżej 100 tys mieszkańców
6-7 years	Build strength , Spiritual needs			Muscle gain, Improve body flexibility, Improving mental health, Spiritual development, Other	Yes	Yes	Yes	Yes	Yes		Women	18-24	średNo	miasto powyżej 100 tys mieszkańców
less than a year	Need to stretch the body, Build strength , Personal development, Complementing other physical activities			Improve health, Muscle gain, Improve body flexibility, Improving mental health, Stress relief, Relief of sleep problems	Yes	Yes	Yes	Difficult to say	Yes		Women	18-24	wyższe	miasto powyżej 100 tys mieszkańców
less than a year	Stress reduction			Improving mental health, Stress relief, Relief of sleep problems	Difficult to say	Yes	Difficult to say	Difficult to say	Yes		Women	41-45	wyższe	miasto 10-25 tys
less than a year	Need to stretch the body, Build strength , Stress reduction			Muscle gain, Improve body flexibility, Stress relief	Difficult to say	Difficult to say	No	Yes	Difficult to say		Women	31-35	wyższe	miasto powyżej 100 tys mieszkańców
1-2 yearsa	Need to stretch the body, Build strength			Improve health, Muscle gain, Improve body flexibility, Improving mental health, Relief of sleep problems, Improved respiratory capacity j, Redukcja zmęczenia	Difficult to say	No	No	Yes	No		Women	25-30	wyższe	miasto powyżej 100 tys mieszkańców
1-2 yearsa	Specific health needes			Improve body flexibility, Stress relief	Difficult to say	Yes	Difficult to say	Yes	Difficult to say		Women	25-30	wyższe	miasto powyżej 100 tys mieszkańców
4-5 years	Complementing other physical activities			Improve body flexibility, Improving mental health, Stress relief, Improved respiratory capacity j	Yes	Yes	Difficult to say	Difficult to say	Yes		Women	51-55	wyższe	miasto do 100 tys mieszkańców
6-7 years	Need to stretch the body, Build strength , Personal development			Improve body flexibility, Improving mental health, Stress relief	Yes	Yes	Difficult to say	Yes	Yes		Women	36-40	wyższe	miasto do 100 tys mieszkańców
less than a year	Complementing other physical activities			Stress relief	Yes	Yes	Yes	Yes	Yes		Women	18-24	średNo	miasto powyżej 100 tys mieszkańców
less than a year	Stress reduction, Personal development, Complementing other physical activities			Improving mental health	Difficult to say	Difficult to say	Difficult to say	Yes	Yes		Women	18-24	wyższe	miasto powyżej 100 tys mieszkańców
2-3 years	Need to stretch the body, Stress reduction, Spiritual needs, Personal development			Improve health, Muscle gain, Improve body flexibility, Improving mental health, Stress relief, Relief of sleep problems, Reduction of digestive/stomach discomforts, Improved respiratory capacity j, UregulowaNo ciśNonia krwi, Redukcja zmęczenia, Spiritual development	Yes	Yes	Yes	Yes	Yes		Women	25-30	wyższe	miasto powyżej 100 tys mieszkańców
2-3 years	Need to stretch the body, Other motivation			Improve body flexibility, Stress relief	Yes	Yes	Difficult to say	Difficult to say	No		Women	41-45	wyższe	miasto powyżej 100 tys mieszkańców
less than a year	Need to stretch the body, Stress reduction, Complementing other physical activities			Improve body flexibility, Improving mental health, Stress relief, Redukcja zmęczenia	Difficult to say	Yes	Yes	Yes	Difficult to say		Women	46-50	wyższe	wieś
less than a year	Stress reduction, Spiritual needs, Personal development, Complementing other physical activities			Improve health, Improve body flexibility, Improving mental health, Stress relief, Relief of sleep problems, Redukcja zmęczenia, Spiritual development	Difficult to say	Yes	Yes	Yes	Difficult to say		Women	18-24	średNo	miasto do 100 tys mieszkańców
less than a year	Stress reduction, Spiritual needs, Personal development			Improving mental health, Stress relief	Difficult to say	Difficult to say	Difficult to say	Yes	Difficult to say		Women	mNoj niż 18 years	podstawowe	miasto powyżej 100 tys mieszkańców
less than a year	Need to stretch the body, Build strength , Stress reduction, Spiritual needs, Personal development			Improve health, Improve body flexibility, Improving mental health, Spiritual development	Difficult to say	No	Difficult to say	Yes	No		Women	18-24	wyższe	miasto powyżej 100 tys mieszkańców
2-3 years	Stress reduction, Spiritual needs, Menopauza /andropauza, Personal development			Improve health, Improve body flexibility, Improving mental health, Stress relief, Redukcja zmęczenia, Spiritual development	Yes	Yes	Difficult to say	Yes	Yes		Women	46-50	wyższe	miasto powyżej 100 tys mieszkańców
less than a year	Stress reduction, Specific health needes, Spiritual needs			Improve health, Improve body flexibility, Improving mental health, Stress relief, Improved respiratory capacity j, Redukcja zmęczenia	Difficult to say	Difficult to say	Difficult to say	Difficult to say	Yes		Women	41-45	wyższe	miasto poniżej 10 tys
2-3 years	Need to stretch the body, Stress reduction, Personal development			Improve health, Improve body flexibility, Improving mental health, Stress relief, Reduction of digestive/stomach discomforts, Other	Yes	Yes	No	Difficult to say	Yes		Men	55-60	wyższe	miasto powyżej 100 tys mieszkańców
1-2 yearsa	Need to stretch the body			Improve body flexibility, Stress relief	Yes	Yes	Difficult to say	No	Yes		Women	36-40	średNo	miasto powyżej 100 tys mieszkańców
4-5 years	Specific health needes			Improve health, Improving mental health	Difficult to say	Difficult to say	Difficult to say	Yes	Difficult to say		Women	31-35	średNo	miasto powyżej 100 tys mieszkańców
2-3 years	Need to stretch the body, Build strength , Spiritual needs, Personal development, Complementing other physical activities			Improve health, Muscle gain, Improve body flexibility, Improving mental health, Improved respiratory capacity j, Spiritual development	Yes	Yes	Yes	Yes	Yes		Women	25-30	wyższe	miasto powyżej 100 tys mieszkańców
less than a year	Other motivation			Improve body flexibility, Stress relief, Redukcja zmęczenia, Spiritual development	Yes	Difficult to say	Yes	Yes	Yes		Women	25-30	wyższe	wieś
6-7 years	Need to stretch the body			Improve health, Improve body flexibility, Improving mental health, Stress relief, Relief of sleep problems, Improved respiratory capacity j, Redukcja zmęczenia, Spiritual development	Yes	Yes	Yes	Difficult to say	Yes		Women	31-35	wyższe	miasto 10-25 tys
1-2 yearsa	Other motivation			Improve body flexibility, Improving mental health, Stress relief, Relief of sleep problems, Spiritual development, Other	Yes	Yes	Yes	Yes	Yes		Women	36-40	wyższe	miasto powyżej 100 tys mieszkańców
less than a year	Stress reduction			Improve body flexibility, Improving mental health, Stress relief, Improved respiratory capacity j, Spiritual development	Yes	Difficult to say	Difficult to say	Yes	Yes		Women	25-30	średNo	miasto powyżej 100 tys mieszkańców
1-2 yearsa	Stress reduction, Ciąża			Improve body flexibility, Stress relief, Relief of sleep problems, Improved respiratory capacity j, Redukcja zmęczenia	Yes	Yes	Difficult to say	Difficult to say	Yes		Women	36-40	wyższe	miasto 10-25 tys
2-3 years	Stress reduction			Improve body flexibility, Stress relief	Difficult to say	Yes	No	Yes	Yes		Women	25-30	wyższe	miasto powyżej 100 tys mieszkańców
4-5 years	Need to stretch the body, Stress reduction, Specific health needes			Improve health, Improve body flexibility, Improving mental health, Stress relief, Other	Yes	Yes	Yes	Yes	Yes		Women	25-30	wyższe	miasto powyżej 100 tys mieszkańców
1-2 yearsa	Need to stretch the body, Build strength , Stress reduction, Spiritual needs			Improve body flexibility, Stress relief, Redukcja zmęczenia	Difficult to say	Difficult to say	Difficult to say	Yes	No		Women	25-30	wyższe	miasto do 100 tys mieszkańców
1-2 yearsa	Need to stretch the body, Stress reduction, Personal development, Complementing other physical activities			Improve health, Improve body flexibility, Improving mental health, Stress relief, Redukcja zmęczenia, Spiritual development	Difficult to say	Difficult to say	Yes	Yes	Difficult to say		Women	25-30	wyższe	miasto powyżej 100 tys mieszkańców
1-2 yearsa	Spiritual needs			Improve body flexibility, Spiritual development	Yes	Yes	Yes	No	Yes		Women	41-45	wyższe	miasto powyżej 100 tys mieszkańców
less than a year	Need to stretch the body, Spiritual needs, Personal development			Improve body flexibility	Yes	Yes	Yes	Difficult to say	Yes		Women	25-30	wyższe	miasto powyżej 100 tys mieszkańców
1-2 yearsa	Specific health needes			Improve health, Stress relief	Yes	Yes	Difficult to say	Difficult to say	Yes		Women	36-40	wyższe	miasto do 100 tys mieszkańców
4-5 years	Spiritual needs			Improve body flexibility, Stress relief, Spiritual development	Yes	Yes	Difficult to say	Yes	Yes		Women	36-40	wyższe	miasto powyżej 100 tys mieszkańców
11-14 years	Specific health needes, Complementing other physical activities			Improve health, Improve body flexibility	Difficult to say	Difficult to say	Yes	Difficult to say	Difficult to say		Women	66<	wyższe	miasto do 100 tys mieszkańców
4-5 years	Stress reduction, Personal development, Complementing other physical activities			Improve health, Improve body flexibility, Improving mental health, Stress relief, Redukcja zmęczenia, Spiritual development	Yes	Yes	Yes	Yes	Yes		Women	46-50	wyższe	miasto powyżej 100 tys mieszkańców
less than a year	Need to stretch the body, Stress reduction, Personal development, Other motivation			Improve health, Improve body flexibility, Improving mental health, Stress relief, Redukcja zmęczenia	Difficult to say	Yes	Yes	Yes	Difficult to say		Women	25-30	wyższe	miasto powyżej 100 tys mieszkańców
1-2 yearsa	Specific health needes, Spiritual needs, Personal development, Other motivation			Improving mental health, Stress relief, Relief of sleep problems, Improved respiratory capacity j, Redukcja zmęczenia, Spiritual development	Yes	Yes	Yes	No	Yes		Women	18-24	średNo	miasto powyżej 100 tys mieszkańców
1-2 yearsa	Need to stretch the body, Complementing other physical activities			Improve health, Improve body flexibility, Improving mental health, Stress relief, Improved respiratory capacity j, Redukcja zmęczenia	No	Difficult to say	Difficult to say	Yes	No		Women	18-24	wyższe	miasto 10-25 tys
less than a year	Need to stretch the body, Stress reduction			Improve health, Muscle gain, Improve body flexibility, Improving mental health, Stress relief, Relief of sleep problems, Redukcja zmęczenia	Yes	Yes	Yes	Difficult to say	Yes		Women	25-30	wyższe	miasto powyżej 100 tys mieszkańców
less than a year	Complementing other physical activities			Improve body flexibility, Stress relief, Relief of sleep problems	Yes	Yes	Yes	Yes	Difficult to say		Women	51-55	wyższe	miasto powyżej 100 tys mieszkańców
1-2 yearsa	Need to stretch the body, Stress reduction, Complementing other physical activities			Improve health, Improving mental health, Stress relief	Yes	Yes	No	Yes	Yes		Women	18-24	średNo	wieś
2-3 years	Need to stretch the body, Build strength , Personal development, Complementing other physical activities			Improve body flexibility, Improving mental health, Spiritual development	Yes	Yes	Yes	Yes	Yes		Women	18-24	średNo	miasto powyżej 100 tys mieszkańców
11-14 years	Need to stretch the body, Stress reduction			Improve health, Improve body flexibility, Improving mental health, Stress relief, Improved respiratory capacity j	Yes	Yes	Yes	Yes	Yes		Women	25-30	wyższe	miasto do 100 tys mieszkańców
less than a year	Need to stretch the body, Personal development, Complementing other physical activities			Muscle gain, Improve body flexibility	Difficult to say	No	Difficult to say	Yes	No		Women	18-24	wyższe	miasto powyżej 100 tys mieszkańców
less than a year	Personal development			Improve health, Muscle gain, Improve body flexibility, Improving mental health, Stress relief, Relief of sleep problems, Reduction of digestive/stomach discomforts, Improved respiratory capacity j, UregulowaNo ciśNonia krwi, Redukcja zmęczenia, Spiritual development	Yes	Yes	Yes	Yes	Yes		Women	18-24	wyższe	wieś
1-2 yearsa	Stress reduction			Improve body flexibility	Yes	Yes	Yes	No	Yes		Women	55-60	wyższe	miasto do 100 tys mieszkańców
less than a year	Need to stretch the body, Stress reduction, Personal development			Improve body flexibility, Improving mental health, Stress relief, Spiritual development	Yes	Yes	Yes	Yes	Yes		Women	41-45	wyższe	miasto powyżej 100 tys mieszkańców
1-2 yearsa	Stress reduction, Complementing other physical activities			Improve health, Muscle gain, Improve body flexibility, Improving mental health, Stress relief, Relief of sleep problems, Improved respiratory capacity j, Spiritual development	Yes	Yes	Yes	Yes	Yes		Women	25-30	wyższe	miasto powyżej 100 tys mieszkańców
less than a year	Need to stretch the body, Build strength			Improve body flexibility	Yes	Yes	Difficult to say	No	Yes		Women	41-45	wyższe	miasto powyżej 100 tys mieszkańców
1-2 yearsa	Need to stretch the body, Stress reduction, Personal development, Complementing other physical activities			Improve health, Muscle gain, Improve body flexibility, Improving mental health, Stress relief, Relief of sleep problems, Reduction of digestive/stomach discomforts, Spiritual development	Yes	Yes	Yes	No	Yes		Women	18-24	średNo	miasto powyżej 100 tys mieszkańców
4-5 years	Need to stretch the body			Muscle gain, Improve body flexibility, Improved respiratory capacity j, UregulowaNo ciśNonia krwi	Difficult to say	Yes	Yes	No	Yes		Women	51-55	średNo	miasto powyżej 100 tys mieszkańców
4-5 years	Need to stretch the body, Build strength , Spiritual needs			Improve health, Muscle gain, Improve body flexibility, Improving mental health, Improved respiratory capacity j, Spiritual development	Yes	No	Difficult to say	Difficult to say	Difficult to say		Women	36-40	wyższe	miasto powyżej 100 tys mieszkańców
less than a year	Need to stretch the body, Build strength , Stress reduction			Improve body flexibility, Stress relief	Difficult to say	Difficult to say	Yes	Yes	Difficult to say		Women	18-24	wyższe	miasto powyżej 100 tys mieszkańców
1-2 yearsa	Stress reduction, Spiritual needs, Personal development, Complementing other physical activities			Improve body flexibility, Improving mental health, Stress relief, Spiritual development	Yes	Difficult to say	Yes	Yes	Difficult to say		Women	25-30	wyższe	miasto powyżej 100 tys mieszkańców
less than a year	Need to stretch the body, Build strength , Personal development			Muscle gain, Improving mental health, Stress relief	Difficult to say	Difficult to say	Difficult to say	Yes	Difficult to say		Women	18-24	średNo	wieś
over 15 years	Personal development, Complementing other physical activities			Improve health, Improve body flexibility, Improving mental health, Stress relief, Spiritual development	Yes	Yes	Difficult to say	Yes	Difficult to say		Women	41-45	wyższe	miasto powyżej 100 tys mieszkańców
less than a year	Personal development			Improve health, Improve body flexibility, Improving mental health, Stress relief, Spiritual development	Yes	Yes	Yes	No	Yes		Women	36-40	średNo	miasto powyżej 100 tys mieszkańców
over 15 years	Specific health needes			Improve body flexibility	Difficult to say	Yes	Yes	Difficult to say	Yes		Women	55-60	średNo	miasto powyżej 100 tys mieszkańców
8-10 years	Complementing other physical activities			Improve body flexibility	Yes	Yes	Difficult to say	Yes	Difficult to say		Women	25-30	wyższe	wieś
4-5 years	Complementing other physical activities			Improve health, Improve body flexibility, Stress relief, UregulowaNo ciśNonia krwi	Difficult to say	Yes	Difficult to say	Yes	Yes		Women	61-65	wyższe	wieś
less than a year	Need to stretch the body, Build strength , Complementing other physical activities			Improve health, Improve body flexibility, Relief of sleep problems	Yes	Yes	Yes	Difficult to say	Difficult to say		Women	41-45	wyższe	miasto powyżej 100 tys mieszkańców
1-2 yearsa	Need to stretch the body, Build strength , Stress reduction			Improve health, Improve body flexibility, Relief of sleep problems, Improved respiratory capacity j	Yes	Yes	Yes	No	Yes		Women	41-45	wyższe	miasto powyżej 100 tys mieszkańców
less than a year	Need to stretch the body, Stress reduction, Specific health needes, Complementing other physical activities			Improve health, Improve body flexibility, Improving mental health, Stress relief, Spiritual development	Yes	Yes	Yes	Yes	Yes		Women	55-60	wyższe	miasto 10-25 tys
less than a year	Need to stretch the body, Build strength , Stress reduction, Spiritual needs			Improve body flexibility	Difficult to say	Difficult to say	Difficult to say	Yes	No		Women	36-40	wyższe	miasto powyżej 100 tys mieszkańców
less than a year	Need to stretch the body, Build strength , Stress reduction, Spiritual needs, Personal development			Improve body flexibility, Improving mental health, Stress relief, Spiritual development	Yes	Yes	Yes	Yes	Yes		Women	25-30	wyższe	miasto powyżej 100 tys mieszkańców
less than a year	Need to stretch the body, Build strength , Stress reduction, Personal development			Improve health, Muscle gain, Improve body flexibility, Improving mental health, Stress relief, Relief of sleep problems, Improved respiratory capacity j, UregulowaNo ciśNonia krwi, Redukcja zmęczenia, Spiritual development	Yes	Yes	Yes	Yes	Yes		Women	25-30	wyższe	miasto powyżej 100 tys mieszkańców
less than a year	Need to stretch the body, Build strength			Improve health, Muscle gain, Improve body flexibility, Improving mental health, Stress relief, Redukcja zmęczenia	Difficult to say	Difficult to say	Yes	Yes	No		Women	18-24	średNo	miasto powyżej 100 tys mieszkańców
less than a year	Need to stretch the body, Complementing other physical activities			Stress relief, Relief of sleep problems, Redukcja zmęczenia	Difficult to say	Difficult to say	Yes	Yes	Difficult to say		Women	25-30	średNo	miasto powyżej 100 tys mieszkańców
11-14 years	Need to stretch the body, Stress reduction, Specific health needes, Personal development			Improve health, Stress relief, Redukcja zmęczenia, Spiritual development	Yes	Yes	Yes	Yes	Yes		Women	66<	wyższe	miasto powyżej 100 tys mieszkańców
1-2 yearsa	Need to stretch the body, Stress reduction, Complementing other physical activities			Improve body flexibility, Stress relief, Redukcja zmęczenia	Yes	Yes	Yes	Difficult to say	Yes		Women	18-24	średNo	miasto powyżej 100 tys mieszkańców
4-5 years	Need to stretch the body, Specific health needes			Improve body flexibility, Improving mental health, Reduction of digestive/stomach discomforts, Improved respiratory capacity j	Yes	Yes	Yes	Yes	Yes		Women	18-24	wyższe	miasto powyżej 100 tys mieszkańców
less than a year	Need to stretch the body, Stress reduction, Complementing other physical activities			Improve health, Improve body flexibility, Stress relief, Redukcja zmęczenia	Yes	Yes	Yes	Difficult to say	Yes		Women	18-24	średNo	miasto powyżej 100 tys mieszkańców
less than a year	Need to stretch the body, Stress reduction, Complementing other physical activities			Improve body flexibility, Improving mental health, Stress relief, Reduction of digestive/stomach discomforts, Spiritual development	Yes	Yes	Difficult to say	Yes	Yes		Women	18-24	wyższe	miasto powyżej 100 tys mieszkańców
less than a year	Need to stretch the body, Stress reduction			Improve health, Improve body flexibility, Stress relief	Yes	Yes	Difficult to say	Yes	Yes		Women	31-35	wyższe	miasto powyżej 100 tys mieszkańców
1-2 yearsa	Need to stretch the body, Build strength , Stress reduction, Spiritual needs, Complementing other physical activities			Improve health, Muscle gain, Improve body flexibility, Improving mental health, Stress relief, Improved respiratory capacity j, Redukcja zmęczenia	Yes	Yes	Yes	Yes	No		Women	31-35	wyższe	miasto powyżej 100 tys mieszkańców
less than a year	Need to stretch the body, Stress reduction, Spiritual needs, Complementing other physical activities			Improve body flexibility, Improving mental health, Stress relief, Redukcja zmęczenia	Yes	Yes	Difficult to say	Yes	Difficult to say		Women	25-30	wyższe	miasto powyżej 100 tys mieszkańców
less than a year	Need to stretch the body, Build strength , Stress reduction, Specific health needes, Spiritual needs, Personal development, Complementing other physical activities			Improve health, Muscle gain, Improve body flexibility, Improving mental health, Stress relief, Relief of sleep problems, Reduction of digestive/stomach discomforts, Improved respiratory capacity j, UregulowaNo ciśNonia krwi, Redukcja zmęczenia, Spiritual development	Yes	Yes	Yes	Yes	Yes		Women	25-30	wyższe	miasto powyżej 100 tys mieszkańców
less than a year	Stress reduction			Improve body flexibility, Relief of sleep problems, Other	Yes	Yes	Difficult to say	Difficult to say	Yes		Women	36-40	wyższe	wieś
less than a year	Need to stretch the body			Improve body flexibility, Reduction of digestive/stomach discomforts	Yes	Yes	Difficult to say	No	Yes		Women	46-50	wyższe	wieś
1-2 yearsa	Stress reduction, Specific health needes			Improve health, Improve body flexibility, Improving mental health, Stress relief, Spiritual development	Yes	Yes	Yes	Yes	Yes		Women	18-24	wyższe	wieś
less than a year	Need to stretch the body, Build strength , Stress reduction, Personal development, Complementing other physical activities			Improve health, Muscle gain, Improve body flexibility, Improving mental health, Stress relief, Improved respiratory capacity j, UregulowaNo ciśNonia krwi, Redukcja zmęczenia	Yes	Yes	Yes	No	Yes		Men	18-24	wyższe	wieś
2-3 years	Personal development			Stress relief	Difficult to say	Yes	No	Yes	No		Women	41-45	wyższe	miasto powyżej 100 tys mieszkańców
1-2 yearsa	Stress reduction, Spiritual needs, Personal development			Improve health, Improving mental health, Stress relief, Spiritual development	Yes	Yes	Difficult to say	Difficult to say	Difficult to say		Women	55-60	wyższe	miasto powyżej 100 tys mieszkańców
6-7 years	Need to stretch the body, Specific health needes			Improve body flexibility, Improving mental health, Stress relief, Redukcja zmęczenia	Yes	Yes	Difficult to say	Yes	Difficult to say		Women	41-45	wyższe	miasto powyżej 100 tys mieszkańców
1-2 yearsa	Need to stretch the body, Build strength , Stress reduction, Specific health needes			Improve health, Muscle gain, Improve body flexibility, Stress relief, Relief of sleep problems, Reduction of digestive/stomach discomforts	Yes	Yes	Yes	Difficult to say	Difficult to say		Women	41-45	wyższe	miasto powyżej 100 tys mieszkańców
8-10 years	Other motivation			Improve health, Muscle gain, Improve body flexibility, Improving mental health, Stress relief, Relief of sleep problems, Reduction of digestive/stomach discomforts, Improved respiratory capacity j, Redukcja zmęczenia, Spiritual development	Yes	Yes	Yes	Yes	Yes		Women	25-30	wyższe	miasto powyżej 100 tys mieszkańców
less than a year	Specific health needes, Spiritual needs			Improve health, Improving mental health, Stress relief, Spiritual development	Difficult to say	Yes	No	Yes	Difficult to say		Men	41-45	wyższe	miasto powyżej 100 tys mieszkańców
over 15 years	Personal development			Improve health, Muscle gain, Improve body flexibility, Improving mental health, Stress relief, Relief of sleep problems, Improved respiratory capacity j, UregulowaNo ciśNonia krwi, Redukcja zmęczenia, Spiritual development	Yes	Yes	Yes	Yes	Yes		Women	41-45	wyższe	miasto powyżej 100 tys mieszkańców
4-5 years	Need to stretch the body, Build strength , Stress reduction, Specific health needes, Personal development			Improve body flexibility, Improving mental health, Stress relief, Improved respiratory capacity j, Spiritual development	Yes	Yes	Yes	Difficult to say	Yes		Women	46-50	wyższe	wieś
1-2 yearsa	Need to stretch the body, Stress reduction			Improve body flexibility	Difficult to say	Difficult to say	No	Yes	Difficult to say		Women	36-40	wyższe	miasto do 100 tys mieszkańców
2-3 years	Stress reduction, Specific health needes, Personal development, Complementing other physical activities			Improve body flexibility, Improving mental health, Stress relief	Yes	Yes	Difficult to say	Yes	Yes		Women	41-45	wyższe	miasto powyżej 100 tys mieszkańców
1-2 yearsa	Other motivation			Improve health, Improve body flexibility, Improving mental health, Stress relief, Improved respiratory capacity j, Redukcja zmęczenia, Spiritual development	Yes	Yes	Yes	Yes	Yes		Women	25-30	średNo	miasto powyżej 100 tys mieszkańców
1-2 yearsa	Need to stretch the body, Stress reduction, Specific health needes, Spiritual needs, Personal development			Improve body flexibility, Improving mental health, Stress relief, Spiritual development	Yes	Yes	Difficult to say	Yes	Yes		Women	25-30	wyższe	miasto powyżej 100 tys mieszkańców
1-2 yearsa	Need to stretch the body, Build strength , Stress reduction, Personal development			Improve health, Improve body flexibility, Improving mental health, Stress relief, Improved respiratory capacity j, Redukcja zmęczenia, Spiritual development	Yes	Yes	Yes	No	Yes		Women	36-40	wyższe	miasto do 100 tys mieszkańców
4-5 years	Stress reduction, Specific health needes, Personal development, Complementing other physical activities			Improve health, Improve body flexibility, Improving mental health, Stress relief, Reduction of digestive/stomach discomforts, Improved respiratory capacity j, Redukcja zmęczenia, Spiritual development	Yes	Yes	Yes	No	Yes		Women	51-55	wyższe	miasto powyżej 100 tys mieszkańców
8-10 years	Stress reduction, Specific health needes			Improve health, Improve body flexibility, Improving mental health, Stress relief, Relief of sleep problems, Improved respiratory capacity j, Redukcja zmęczenia, Spiritual development	Yes	Yes	Yes	Difficult to say	Yes		Women	25-30	wyższe	miasto powyżej 100 tys mieszkańców
over 15 years	Need to stretch the body, Specific health needes			Improve body flexibility, Improving mental health, Spiritual development	Yes	Yes	Yes	Yes	Yes		Women	41-45	wyższe	miasto powyżej 100 tys mieszkańców
1-2 yearsa	Need to stretch the body, Specific health needes			Improve health, Improve body flexibility, Redukcja zmęczenia	Yes	Yes	Difficult to say	Difficult to say	Yes		Women	31-35	wyższe	miasto powyżej 100 tys mieszkańców
8-10 years	Need to stretch the body, Stress reduction, Specific health needes			Improve health, Improve body flexibility, Improved respiratory capacity j	Yes	Yes	Difficult to say	Yes	Difficult to say		Men	61-65	średNo	miasto powyżej 100 tys mieszkańców
4-5 years	Specific health needes			Muscle gain, Improve body flexibility, Improving mental health, Stress relief, Relief of sleep problems, Reduction of digestive/stomach discomforts, Improved respiratory capacity j, Spiritual development	Yes	Yes	Difficult to say	Yes	Yes		Women	36-40	wyższe	miasto powyżej 100 tys mieszkańców
1-2 yearsa	Need to stretch the body, Other motivation			Improve health, Muscle gain, Improve body flexibility, Improving mental health, Stress relief, Improved respiratory capacity j, Redukcja zmęczenia, Spiritual development	Yes	Yes	Yes	Yes	Yes		Women	25-30	wyższe	miasto powyżej 100 tys mieszkańców
1-2 yearsa	Need to stretch the body, Stress reduction, Complementing other physical activities			Improve health, Improve body flexibility, Improving mental health, Stress relief, Relief of sleep problems, Redukcja zmęczenia, Spiritual development	Yes	Yes	Yes	Yes	Yes		Women	36-40	wyższe	miasto powyżej 100 tys mieszkańców
less than a year	Need to stretch the body, Build strength , Personal development, Complementing other physical activities			Improve health, Improve body flexibility, Improving mental health	Yes	Yes	Yes	Yes	No		Women	36-40	wyższe	miasto do 100 tys mieszkańców
4-5 years	Need to stretch the body			Improve health, Muscle gain, Improve body flexibility, Improving mental health, Stress relief, Relief of sleep problems, Reduction of digestive/stomach discomforts, Improved respiratory capacity j, Redukcja zmęczenia, Spiritual development	Yes	Yes	Difficult to say	Yes	Difficult to say		Women	25-30	wyższe	wieś
4-5 years	Specific health needes			Improve health, Improve body flexibility, Improving mental health, Spiritual development	Difficult to say	Yes	Difficult to say	Yes	Yes		Women	55-60	wyższe	miasto powyżej 100 tys mieszkańców
1-2 yearsa	Complementing other physical activities			Improve body flexibility, Improving mental health, Spiritual development	Yes	Yes	Yes	Yes	Difficult to say		Women	46-50	średNo	miasto powyżej 100 tys mieszkańców
less than a year	Need to stretch the body, Build strength			Muscle gain, Improve body flexibility	Difficult to say	Difficult to say	Difficult to say	Yes	No		Women	18-24	wyższe	wieś
2-3 years	Stress reduction, Spiritual needs			Improve health, Improve body flexibility, Improving mental health, Stress relief	Yes	Yes	Yes	No	Yes		Women	31-35	wyższe	miasto powyżej 100 tys mieszkańców
1-2 yearsa	Stress reduction			Improve health, Improve body flexibility, Improving mental health, Stress relief, Redukcja zmęczenia, Other	Yes	Yes	Difficult to say	Yes	Yes		Women	41-45	wyższe	wieś
11-14 years	Stress reduction, Personal development, Complementing other physical activities			Improve health, Muscle gain, Improve body flexibility, Improving mental health, Stress relief, Relief of sleep problems, Reduction of digestive/stomach discomforts, Improved respiratory capacity j, UregulowaNo ciśNonia krwi, Redukcja zmęczenia, Spiritual development	Yes	Yes	Yes	Yes	Yes		Women	46-50	wyższe	miasto powyżej 100 tys mieszkańców
1-2 yearsa	Need to stretch the body			Improve health, Improve body flexibility, Improving mental health, Stress relief, Relief of sleep problems, Improved respiratory capacity j, UregulowaNo ciśNonia krwi, Redukcja zmęczenia	Yes	Difficult to say	Difficult to say	Yes	Difficult to say		Women	55-60	wyższe	miasto poniżej 10 tys
1-2 yearsa	Need to stretch the body, Build strength , Stress reduction			Improve health, Muscle gain, Improve body flexibility, Improving mental health, Stress relief, Relief of sleep problems, Reduction of digestive/stomach discomforts, Redukcja zmęczenia, Spiritual development	Yes	Yes	Yes	No	Yes		Women	25-30	wyższe	miasto powyżej 100 tys mieszkańców
2-3 years	Other motivation			Improve health, Improving mental health, Stress relief, Improved respiratory capacity j, Spiritual development	Yes	Yes	Yes	Yes	Difficult to say		Women	46-50	wyższe	wieś
less than a year	Need to stretch the body, Stress reduction, Specific health needes			Improve health, Improving mental health, Stress relief, Relief of sleep problems, Redukcja zmęczenia	No	Yes	Yes	Difficult to say	Yes		Women	25-30	wyższe	miasto poniżej 10 tys
8-10 years	Other motivation			Improve health, Improve body flexibility	Yes	Yes	Yes	Difficult to say	Yes		Women	51-55	wyższe	miasto powyżej 100 tys mieszkańców
8-10 years	Personal development			Improve health, Improve body flexibility, Improving mental health, Improved respiratory capacity j, Spiritual development	Yes	Difficult to say	Difficult to say	Yes	Difficult to say		Women	51-55	średNo	miasto do 100 tys mieszkańców
4-5 years	Need to stretch the body, Stress reduction			Improve body flexibility, Redukcja zmęczenia, Spiritual development	Yes	Yes	Yes	Yes	No		Women	31-35	wyższe	miasto powyżej 100 tys mieszkańców
1-2 yearsa	Need to stretch the body, Build strength , Stress reduction, Personal development			Improve body flexibility, Stress relief, Reduction of digestive/stomach discomforts	Yes	Yes	Difficult to say	Yes	Difficult to say		Women	41-45	wyższe	miasto powyżej 100 tys mieszkańców
2-3 years	Specific health needes			Improve health, Improve body flexibility, Improving mental health, Stress relief	Yes	Difficult to say	Yes	Yes	Yes		Women	51-55	wyższe	miasto powyżej 100 tys mieszkańców
1-2 yearsa	Other motivation			Improve health, Improve body flexibility, Improving mental health, Stress relief, Improved respiratory capacity j, Spiritual development	Difficult to say	Difficult to say	No	Yes	No		Women	25-30	średNo	miasto powyżej 100 tys mieszkańców
11-14 years	Stress reduction			Improve body flexibility, Stress relief	Yes	Yes	Yes	Yes	Difficult to say		Women	41-45	wyższe	miasto powyżej 100 tys mieszkańców
2-3 years	Complementing other physical activities			Improve health	Difficult to say	Difficult to say	Difficult to say	Difficult to say	Difficult to say		Women	61-65	wyższe	miasto powyżej 100 tys mieszkańców
11-14 years	Personal development			Improve body flexibility, Improving mental health, Stress relief, Redukcja zmęczenia, Spiritual development	Difficult to say	Yes	Yes	Difficult to say	Yes		Women	41-45	wyższe	miasto powyżej 100 tys mieszkańców
less than a year	Need to stretch the body, Stress reduction, Spiritual needs			Improve health, Improve body flexibility, Improving mental health, Stress relief, Relief of sleep problems, Spiritual development	Difficult to say	Difficult to say	No	Yes	Difficult to say		Women	51-55	wyższe	miasto do 100 tys mieszkańców
less than a year	Stress reduction			Improve body flexibility	Yes	Yes	Difficult to say	Yes	Difficult to say		Women	46-50	wyższe	miasto powyżej 100 tys mieszkańców
1-2 yearsa	Other motivation			Improve body flexibility, Stress relief, Other	Yes	Yes	Difficult to say	No	Yes		Women	36-40	wyższe	miasto powyżej 100 tys mieszkańców
8-10 years	Need to stretch the body, Stress reduction, Specific health needes, Spiritual needs, Complementing other physical activities			Improve body flexibility, Improving mental health, Stress relief, Relief of sleep problems, Improved respiratory capacity j, Redukcja zmęczenia, Spiritual development	Difficult to say	Yes	Yes	Yes	Difficult to say		Women	31-35	wyższe	miasto powyżej 100 tys mieszkańców
6-7 years	Specific health needes			Improve health, Improve body flexibility, Improving mental health, Stress relief, Improved respiratory capacity j, Spiritual development	Yes	Yes	Difficult to say	No	Difficult to say		Women	55-60	wyższe	miasto powyżej 100 tys mieszkańców
6-7 years	Other motivation			Improve health, Improve body flexibility, Improving mental health, Stress relief, Improved respiratory capacity j	Difficult to say	Difficult to say	Difficult to say	Yes	Difficult to say		Women	25-30	wyższe	miasto powyżej 100 tys mieszkańców
1-2 yearsa	Need to stretch the body, Stress reduction, Spiritual needs			Improve health, Improve body flexibility, Improving mental health, Stress relief, Spiritual development	Yes	Yes	Yes	Yes	Yes		Women	31-35	średNo	miasto do 100 tys mieszkańców
1-2 yearsa	Need to stretch the body, Build strength , Stress reduction, Specific health needes, Complementing other physical activities			Muscle gain, Improve body flexibility, Stress relief, Redukcja zmęczenia	Yes	Yes	Yes	Yes	No		Men	41-45	średNo	miasto 10-25 tys
1-2 yearsa	Other motivation			Improve health, Muscle gain, Improve body flexibility, Improving mental health, Other	Yes	Yes	Yes	Difficult to say	Yes		Women	41-45	średNo	miasto do 100 tys mieszkańców
1-2 yearsa	Specific health needes, Personal development			Improve health, Improve body flexibility, Improving mental health	Difficult to say	Yes	Difficult to say	No	Yes		Women	51-55	wyższe	miasto powyżej 100 tys mieszkańców
1-2 yearsa	Need to stretch the body, Build strength			Improve body flexibility, Stress relief, Relief of sleep problems	Yes	Yes	Yes	Yes	Yes		Women	25-30	wyższe	wieś
over 15 years	Other motivation			Improve health, Improve body flexibility, Improving mental health, Stress relief, Redukcja zmęczenia, Spiritual development	Yes	Yes	Difficult to say	No	Yes		Women	41-45	wyższe	miasto do 100 tys mieszkańców
2-3 years	Need to stretch the body, Stress reduction, Specific health needes			Improve health, Improve body flexibility, Stress relief, Reduction of digestive/stomach discomforts, Redukcja zmęczenia, Other	Yes	Yes	Yes	Yes	Yes		Women	31-35	wyższe	miasto powyżej 100 tys mieszkańców
1-2 yearsa	Need to stretch the body, Stress reduction, Personal development			Improve body flexibility, Relief of sleep problems, Improved respiratory capacity j	Yes	Yes	Yes	Yes	Yes		Women	25-30	wyższe	miasto powyżej 100 tys mieszkańców
1-2 yearsa	Personal development			Improving mental health	Yes	Difficult to say	Yes	Yes	Difficult to say		Women	41-45	wyższe	wieś
1-2 yearsa	Spiritual needs, Personal development			Improve health, Muscle gain, Improve body flexibility, Improving mental health, Stress relief, Relief of sleep problems, Reduction of digestive/stomach discomforts, Improved respiratory capacity j, UregulowaNo ciśNonia krwi, Redukcja zmęczenia, Spiritual development	Yes	Yes	Yes	Difficult to say	Yes		Women	18-24	wyższe	miasto powyżej 100 tys mieszkańców
1-2 yearsa	Need to stretch the body, Stress reduction			Improve health, Improve body flexibility, Improving mental health, Stress relief, Relief of sleep problems, Improved respiratory capacity j, Spiritual development	Yes	Yes	Difficult to say	No	Yes		Women	31-35	wyższe	miasto do 100 tys mieszkańców
2-3 years	Need to stretch the body, Build strength , Stress reduction			Improve health, Muscle gain, Improve body flexibility, Improving mental health, Stress relief, Relief of sleep problems, Reduction of digestive/stomach discomforts, Improved respiratory capacity j, UregulowaNo ciśNonia krwi, Redukcja zmęczenia	Difficult to say	Yes	Difficult to say	Yes	Yes		Women	31-35	wyższe	miasto powyżej 100 tys mieszkańców
2-3 years	Other motivation			Improve body flexibility, Improving mental health, Improved respiratory capacity j, Spiritual development	Yes	Yes	Difficult to say	No	Yes		Women	36-40	wyższe	miasto do 100 tys mieszkańców
4-5 years	Need to stretch the body, Stress reduction, Spiritual needs, Personal development			Improve body flexibility, Improving mental health, Stress relief, Improved respiratory capacity j, Spiritual development	Yes	Yes	Yes	Difficult to say	Yes		Women	31-35	wyższe	miasto poniżej 10 tys
11-14 years	Specific health needes			Improve health, Improve body flexibility, Improving mental health, Stress relief	Difficult to say	Difficult to say	Yes	Difficult to say	Yes		Women	41-45	wyższe	miasto powyżej 100 tys mieszkańców
8-10 years	Build strength			Improve body flexibility, Stress relief, Improved respiratory capacity j	Yes	Yes	Yes	No	Yes		Women	46-50	wyższe	miasto powyżej 100 tys mieszkańców
less than a year	Need to stretch the body, Stress reduction, Spiritual needs, Personal development			Improve health, Improve body flexibility, Improving mental health, Stress relief, Improved respiratory capacity j, Spiritual development	Yes	Yes	Difficult to say	Difficult to say	Difficult to say		Women	46-50	wyższe	miasto do 100 tys mieszkańców
1-2 yearsa	Need to stretch the body, Complementing other physical activities			Improve body flexibility, Stress relief	Yes	Yes	Yes	Yes	Yes		Women	18-24	wyższe	miasto powyżej 100 tys mieszkańców
4-5 years	Spiritual needs			Improve health, Improve body flexibility, Improving mental health, Stress relief, Relief of sleep problems, Reduction of digestive/stomach discomforts, Improved respiratory capacity j, UregulowaNo ciśNonia krwi, Redukcja zmęczenia, Spiritual development	Yes	Yes	Yes	No	Yes		Women	31-35	wyższe	miasto powyżej 100 tys mieszkańców
8-10 years	Stress reduction, Complementing other physical activities			Improve body flexibility	Difficult to say	Difficult to say	Difficult to say	Difficult to say	Difficult to say		Women	51-55	wyższe	miasto powyżej 100 tys mieszkańców
2-3 years	Personal development			Improve body flexibility, Improving mental health, Reduction of digestive/stomach discomforts, Improved respiratory capacity j, Redukcja zmęczenia, Spiritual development, Other	Yes	Yes	Yes	Yes	Yes		Women	51-55	wyższe	miasto powyżej 100 tys mieszkańców
4-5 years	Stress reduction, Specific health needes			Improve health, Improve body flexibility, Improving mental health, Stress relief, Relief of sleep problems, Improved respiratory capacity j, Redukcja zmęczenia, Spiritual development	Yes	Yes	Yes	Yes	Yes		Women	55-60	średNo	miasto 10-25 tys
2-3 years	Need to stretch the body, Build strength , Stress reduction, Spiritual needs, Personal development			Improve health, Improving mental health	No	No	No	Yes	No		Women	25-30	wyższe	miasto poniżej 10 tys
4-5 years	Specific health needes			Improve health, Muscle gain, Improve body flexibility, Spiritual development	Yes	Yes	Difficult to say	No	Yes		Women	36-40	wyższe	miasto powyżej 100 tys mieszkańców
over 15 years	Stress reduction, Specific health needes, Spiritual needs, Personal development			Improve health, Muscle gain, Improve body flexibility, Improving mental health, Stress relief, Relief of sleep problems, Reduction of digestive/stomach discomforts, Improved respiratory capacity j, UregulowaNo ciśNonia krwi, Redukcja zmęczenia, Spiritual development, Other	Yes	Yes	Yes	No	Yes		Women	41-45	wyższe	miasto powyżej 100 tys mieszkańców
2-3 years	Stress reduction, Specific health needes			Improve health, Muscle gain, Improve body flexibility, Improving mental health, Stress relief, Relief of sleep problems, Improved respiratory capacity j, Redukcja zmęczenia, Spiritual development	Yes	Yes	Difficult to say	Difficult to say	Difficult to say		Women	25-30	średNo	miasto 10-25 tys
2-3 years	Stress reduction, Spiritual needs, Personal development			Improve health, Improving mental health, Stress relief, Relief of sleep problems, Improved respiratory capacity j, Redukcja zmęczenia, Spiritual development	Yes	Yes	Yes	No	Yes		Men	25-30	wyższe	miasto do 100 tys mieszkańców
over 15 years	Stress reduction			Improve health	Yes	Yes	Yes	Yes	Yes		Women	55-60	wyższe	miasto powyżej 100 tys mieszkańców
2-3 years	Menopauza /andropauza			Improve body flexibility	Difficult to say	Difficult to say	Difficult to say	No	Yes		Women	51-55	średNo	wieś
4-5 years	Build strength , Spiritual needs, Personal development			Improve health, Muscle gain, Improve body flexibility, Improving mental health, Reduction of digestive/stomach discomforts, Improved respiratory capacity j, Redukcja zmęczenia, Spiritual development	Yes	Yes	Yes	Yes	Yes		Men	31-35	średNo	wieś
over 15 years	Other motivation			Improve body flexibility, Improved respiratory capacity j, Spiritual development	Yes	Yes	Yes	Yes	Yes		Women	66<	wyższe	miasto do 100 tys mieszkańców
11-14 years	Specific health needes			Improve health, Muscle gain, Improve body flexibility, Improving mental health, Improved respiratory capacity j, Spiritual development	Difficult to say	Difficult to say	Yes	Yes	Difficult to say		Women	25-30	wyższe	miasto powyżej 100 tys mieszkańców
2-3 years	Specific health needes			Improve body flexibility	Yes	Difficult to say	Difficult to say	Yes	Difficult to say		Women	41-45	wyższe	miasto powyżej 100 tys mieszkańców
2-3 years	Need to stretch the body, Stress reduction, Spiritual needs			Improve body flexibility, Stress relief, Improved respiratory capacity j, Spiritual development	Difficult to say	Difficult to say	No	Yes	Difficult to say		Women	41-45	wyższe	miasto powyżej 100 tys mieszkańców
less than a year	Need to stretch the body, Stress reduction, Spiritual needs, Personal development			Improve health, Improve body flexibility, Improving mental health, Stress relief, Relief of sleep problems, Improved respiratory capacity j, Redukcja zmęczenia, Spiritual development	Yes	Yes	Yes	Difficult to say	Yes		Women	46-50	średNo	wieś
1-2 yearsa	Need to stretch the body, Stress reduction, Menopauza /andropauza, Personal development			Improve body flexibility, Stress relief, Redukcja zmęczenia	Yes	Yes	Difficult to say	Difficult to say	Yes		Women	55-60	wyższe	miasto 10-25 tys
2-3 years	Need to stretch the body			Improve body flexibility, Improving mental health, Stress relief, Improved respiratory capacity j	Yes	Yes	Difficult to say	No	Yes		Women	36-40	średNo	miasto do 100 tys mieszkańców
1-2 yearsa	Ciąża			Improve body flexibility, Improving mental health, Spiritual development	Yes	Yes	Yes	Yes	Yes		Women	25-30	wyższe	miasto do 100 tys mieszkańców
1-2 yearsa	Stress reduction, Complementing other physical activities			Improve health, Muscle gain, Improve body flexibility, Improving mental health, Stress relief, Spiritual development, Other	Yes	Yes	Difficult to say	Yes	Difficult to say		Women	41-45	wyższe	miasto powyżej 100 tys mieszkańców
over 15 years	Spiritual needs			Improve health, Muscle gain, Improve body flexibility, Improving mental health, Stress relief, Relief of sleep problems, Reduction of digestive/stomach discomforts, Improved respiratory capacity j, UregulowaNo ciśNonia krwi, Redukcja zmęczenia, Spiritual development, Other	Yes	Difficult to say	Yes	Yes	Difficult to say		Men	36-40	wyższe	miasto powyżej 100 tys mieszkańców
2-3 years	Need to stretch the body, Personal development, Complementing other physical activities			Improve health, Muscle gain, Improve body flexibility, Improving mental health, Stress relief, Relief of sleep problems, Reduction of digestive/stomach discomforts, Improved respiratory capacity j	Yes	Yes	Yes	Yes	Yes		Women	18-24	wyższe	wieś
2-3 years	Need to stretch the body			Improve body flexibility, Improving mental health	Difficult to say	Yes	Difficult to say	No	Yes		Women	25-30	wyższe	miasto powyżej 100 tys mieszkańców
4-5 years	Spiritual needs			Improve health, Improve body flexibility, Reduction of digestive/stomach discomforts, Improved respiratory capacity j	Yes	Yes	Yes	Yes	Yes		Women	36-40	wyższe	miasto do 100 tys mieszkańców
4-5 years	Spiritual needs			Improve health, Improve body flexibility, Reduction of digestive/stomach discomforts, Improved respiratory capacity j	Yes	Yes	Yes	Yes	Yes		Women	36-40	wyższe	miasto do 100 tys mieszkańców
11-14 years	Specific health needes			Improve health, Muscle gain, Improve body flexibility, Improving mental health, Stress relief, Redukcja zmęczenia, Spiritual development	Yes	Yes	Yes	Yes	Yes		Women	36-40	wyższe	miasto powyżej 100 tys mieszkańców
4-5 years	Specific health needes			Improve health, Improve body flexibility, Stress relief, Redukcja zmęczenia	Yes	Yes	Yes	Difficult to say	Yes		Women	66<	wyższe	wieś
less than a year	Spiritual needs			Improving mental health, Other	Yes	Difficult to say	Difficult to say	Yes	Difficult to say		Women	41-45	wyższe	miasto powyżej 100 tys mieszkańców
less than a year	Need to stretch the body, Build strength , Stress reduction, Specific health needes			Improve health, Muscle gain, Improve body flexibility, Improving mental health, Stress relief, Relief of sleep problems, Reduction of digestive/stomach discomforts, Improved respiratory capacity j, UregulowaNo ciśNonia krwi, Redukcja zmęczenia, Spiritual development, Other	Yes	Yes	Difficult to say	No	Yes		Women	31-35	wyższe	miasto powyżej 100 tys mieszkańców
2-3 years	Spiritual needs, Personal development			Improve body flexibility, Stress relief, Redukcja zmęczenia, Spiritual development	Yes	Yes	Yes	Yes	Yes		Women	25-30	średNo	wieś
6-7 years	Need to stretch the body, Build strength , Personal development, Complementing other physical activities			Improve health, Improve body flexibility, Improving mental health, Stress relief, Spiritual development	Yes	Yes	Yes	Yes	Yes		Women	25-30	wyższe	miasto powyżej 100 tys mieszkańców
6-7 years	Specific health needes			Improve body flexibility, Improving mental health, Stress relief, Spiritual development	Yes	Difficult to say	No	Yes	Difficult to say		Women	31-35	wyższe	miasto powyżej 100 tys mieszkańców
2-3 years	Need to stretch the body, Stress reduction, Specific health needes			Improve body flexibility, Stress relief, Reduction of digestive/stomach discomforts	Difficult to say	Yes	No	Yes	Difficult to say		Women	41-45	wyższe	wieś
less than a year	Specific health needes			Muscle gain, Improve body flexibility, Improving mental health, Spiritual development	Yes	Yes	Yes	Yes	Difficult to say		Women	18-24	średNo	miasto do 100 tys mieszkańców
11-14 years	Other motivation			Muscle gain, Improve body flexibility, Improving mental health, Stress relief, Redukcja zmęczenia, Spiritual development	Yes	Yes	Yes	Yes	Yes		Women	31-35	wyższe	miasto powyżej 100 tys mieszkańców
less than a year	Need to stretch the body, Build strength , Stress reduction, Specific health needes			Improve body flexibility, Redukcja zmęczenia	Yes	Difficult to say	Difficult to say	Yes	Yes		Women	18-24	średNo	miasto powyżej 100 tys mieszkańców
less than a year	Need to stretch the body, Stress reduction			Improve health, Improve body flexibility, Stress relief	Yes	Yes	Yes	Yes	Yes		Women	36-40	wyższe	miasto powyżej 100 tys mieszkańców
2-3 years	Need to stretch the body, Build strength , Complementing other physical activities			Improve body flexibility, Improving mental health, Stress relief, Relief of sleep problems, Reduction of digestive/stomach discomforts, Redukcja zmęczenia, Spiritual development	Yes	Yes	Difficult to say	Difficult to say	Yes		Women	25-30	wyższe	miasto powyżej 100 tys mieszkańców
over 15 years	Complementing other physical activities			Improve body flexibility, Stress relief, Redukcja zmęczenia, Spiritual development	Yes	Yes	Yes	No	Yes		Women	41-45	wyższe	miasto do 100 tys mieszkańców
8-10 years	Need to stretch the body, Build strength , Stress reduction, Spiritual needs, Personal development			Improve health, Muscle gain, Improve body flexibility, Improving mental health, Stress relief, Redukcja zmęczenia, Spiritual development	Yes	Yes	Difficult to say	Yes	Yes		Women	31-35	wyższe	miasto powyżej 100 tys mieszkańców
4-5 years	Other motivation			Improve health, Muscle gain, Improve body flexibility, Improving mental health, Stress relief, Relief of sleep problems, Reduction of digestive/stomach discomforts, Improved respiratory capacity j, Redukcja zmęczenia, Spiritual development	Yes	Yes	Yes	No	Yes		Women	41-45	wyższe	wieś
4-5 years	Need to stretch the body, Spiritual needs, Complementing other physical activities			Improve health, Improve body flexibility, Improving mental health, Stress relief, Improved respiratory capacity j, Spiritual development	Yes	Yes	Difficult to say	Difficult to say	Yes		Women	51-55	wyższe	miasto do 100 tys mieszkańców
8-10 years	Specific health needes			Improve health, Muscle gain, Improve body flexibility, Improving mental health, Stress relief, Improved respiratory capacity j, Spiritual development	Yes	Yes	Yes	Yes	Yes		Women	36-40	wyższe	miasto do 100 tys mieszkańców
less than a year	Need to stretch the body, Stress reduction, Spiritual needs, Personal development			Stress relief, Spiritual development	Difficult to say	Yes	Yes	Yes	No		Women	25-30	wyższe	miasto powyżej 100 tys mieszkańców
4-5 years	Need to stretch the body, Stress reduction, Complementing other physical activities			Improve body flexibility, Improving mental health, Stress relief, Relief of sleep problems, Redukcja zmęczenia	Yes	Yes	Yes	Difficult to say	Yes		Women	18-24	średNo	miasto powyżej 100 tys mieszkańców
2-3 years	Specific health needes			Improve health, Improve body flexibility	Yes	Yes	Yes	Difficult to say	Yes		Women	46-50	wyższe	miasto do 100 tys mieszkańców
1-2 yearsa	Need to stretch the body, Build strength , Personal development, Complementing other physical activities			Improve health, Muscle gain, Improve body flexibility, Improving mental health, Reduction of digestive/stomach discomforts	Yes	Difficult to say	Difficult to say	Yes	Yes		Women	18-24	wyższe	miasto powyżej 100 tys mieszkańców
less than a year	Need to stretch the body, Build strength , Stress reduction, Spiritual needs, Menopauza /andropauza, Personal development, Complementing other physical activities, Other motivation			Improve body flexibility, Improving mental health, Stress relief, Improved respiratory capacity j	Yes	Yes	Yes	Difficult to say	Yes		Women	36-40	średNo	miasto powyżej 100 tys mieszkańców
less than a year	Need to stretch the body, Build strength , Personal development			Improve body flexibility, Stress relief, Redukcja zmęczenia	Yes	Yes	Difficult to say	Yes	Difficult to say		Women	18-24	wyższe	miasto powyżej 100 tys mieszkańców
8-10 years	Personal development			Improve body flexibility	Yes	Yes	Yes	Yes	Yes		Women	55-60	wyższe	wieś
6-7 years	Specific health needes, Spiritual needs			Improve health, Muscle gain, Improve body flexibility, Improving mental health, Stress relief, Redukcja zmęczenia, Spiritual development	Yes	Yes	Yes	No	No		Women	46-50	wyższe	miasto powyżej 100 tys mieszkańców
less than a year	Need to stretch the body, Build strength , Personal development			Muscle gain, Improve body flexibility, Improving mental health	Yes	Difficult to say	Yes	Yes	No		Men	18-24	średNo	miasto powyżej 100 tys mieszkańców
4-5 years	Need to stretch the body, Build strength , Stress reduction			Muscle gain, Improve body flexibility, Improving mental health	Yes	Yes	Difficult to say	Yes	Yes		Women	31-35	wyższe	miasto powyżej 100 tys mieszkańców
4-5 years	Build strength , Stress reduction, Personal development			Improve health, Muscle gain, Improve body flexibility, Relief of sleep problems	Yes	Yes	Yes	No	Yes		Women	31-35	wyższe	miasto powyżej 100 tys mieszkańców
2-3 years	Specific health needes			Spiritual development	No	Yes	No	Yes	No		Women	36-40	wyższe	miasto powyżej 100 tys mieszkańców
1-2 yearsa	Personal development			Improve body flexibility, Improving mental health, Stress relief, Spiritual development	Yes	Yes	Difficult to say	Difficult to say	Yes		Women	31-35	wyższe	miasto powyżej 100 tys mieszkańców
less than a year	Stress reduction			Improving mental health, Stress relief	Yes	Yes	Difficult to say	Yes	Difficult to say		Women	51-55	wyższe	miasto do 100 tys mieszkańców
